# Supplementary material for: Fossil Dolphin Otekaikea marplesi (Latest Oligocene, New Zealand) Expands the Morphological and Taxonomic Diversity of Oligocene Cetaceans
Source: PLoS One. 2014 Sep 24;9(9):e107972. doi: 10.1371/journal.pone.0107972 (PMC4176723; doi:10.1371/journal.pone.0107972)
Supplement: Appendix S1 — Cladistic matrix in nex format. (ZIP) [file pone.0107972.s001.zip › Tanaka & Fordyce Appendix S1.nex]

#NEXUS
[written Wed Mar 19 14:13:36 NZDT 2014 by Mesquite  version 2.75 (build 564) at ou077070.otago.ac.nz/139.80.77.70]

BEGIN TAXA;
	TITLE Taxa;
	DIMENSIONS NTAX=76;
	TAXLABELS
		Georgiacetus_vogtlensis Zygorhiza_kochii Archaeodelphis_patrius Xenorophus_sloanii Agorophius_pygmaeus Patriocetus_kazakhstanicus Orycterocetus_crocodilinus Physeter_catodon Kogia_breviceps Waipatia_maerewhenua Squalodon_calvertensis Notocetus_vanbenedeni Prosqualodon_davidis Squaloziphius_emlongi Zarhachis_flagellator Pomatodelphis_inaequalis Platanista_gangetica Tasmacetus_shepherdi Berardius_bairdii Ziphius_cavirostris Mesoplodon_ginkgodens Xiphiacetus_bossi Lipotes_vexillifer Parapontoporia_sternbergi Inia_geoffrensis Pontoporia_blainvillei Pliopontos_littoralis Brachydelphis_mazeasi Kentriodon_pernix Atocetus_iquensis Hadrodelphis_calvertense Albireo_whistleri Denebola_brachycephala Delphinapterus_leucas Monodon_monoceros Odobenocetops_peruvianus Australithax_intermedia Lomacetus_ginsburgi Haborophocoena_toyoshimai Piscolithax_boreios Piscolithax_longirostris Piscolithax_tedfordi Salumiphocaena_stocktoni Septemtriocetus_bosselaersi Phocoena_sinus Phocoena_spinipinnis Phocoena_dioptrica Phocoena_phocoena Phocoenoides_dalli Neophocaena_phocaenoides Lissodelphis_borealis Cephalorhynchus_hectori Lagenorhynchus_acutus Orcaella_brevirostris Orcinus_orca Feresa_attenuata Globicephala_macrorhynchus Grampus_griseus Hemisyntrachelus_cortesii Peponocephala_electra Pseudorca_crassidens Delphinus_delphis Lagenodelphis_hosei Sousa_chinensis Stenella_attenuata Tursiops_truncatus Sotalia_fluviatilis Steno_bredanensis Pterophocaena_nishinoi Stenella_kabatensis Miophocaena_nishinoi Archaeophocaena_teshioensis Haborophocoena_minutus Otekaikea_marplesi Squalodelphis_fanianii Papahu_taitapu 
	;

END;


BEGIN CHARACTERS;
	TITLE  'Matrix in file "Murakami_et_al_B.nex"';
	DIMENSIONS  NCHAR=278;
	FORMAT DATATYPE = STANDARD GAP = - MISSING = ? SYMBOLS = "  0 1 2 3 4 5 6 7";
	CHARSTATELABELS 
		1 Length_of_rostrum_as_percent_skull_length, 2 Premaxillae_transverse_proportion, 3 Premaxillae_mediolateral_proportion, 4 Premaxillae_at_apex_of_rostrum, 5 Maxilla_length_as_percent_rostrum_length, 6 Mesorostral_canal, 7 Mesorostral_canal_diverging_anterior_from_posterior_to_antorbital_notch, 8 Lateral_margin_of_rostrum_anterior_to_maxillary_flange, 9 Rostral_constriction, 10 Antorbital_notch, 11 'Width of premaxillae at mid-rostrum as percent greatest width of maxillae at level of postorbital processes', 12 'Width of rostrum at mid-length as percent greatest width of maxillae at level of postorbital processes', 13 Width_of_rostrum_at_antorbital_notch_as_percent_greatest_width_of_maxillae_at_level_of_postorbital_processes, 14 Premaxillae_in_dorsal_view, 15 Suture_between_maxilla_and_premaxilla_on_rostrum, 16 Posterior_wall_of_antorbital_notch, 17 'Vomer anterior to maxilla-palatine suture in ventral view', 18 Anterior_sinus_fossa, 19 'Number of double-rooted teeth in maxilla', 20 Tooth_enamel, 21 Teeth, 22 'Upper anterior "teeth"', 23 Buccal_teeth_ectocingulum, 24 Buccal_teeth_ectocingulum, 25 Greatest_diameter_of_largest_functional_tooth_as_percent_of_greatest_width_of_maxillae_at_the_level_of_the_postorbital_processes, 26 Anterior_mandibular_teeth, 27 'Anterior-most mandibular "tooth": ', 28 Number_of_teeth_in_mandible, 29 Length_of_mandibular_symphysis_as_percent_of_mandible_length, 30 Mandibular_symphysis, 31 Longitudinal_groove_on_underside_of_mandibles, 32 Mandible, 33 Elevation_of_coronoid_process, 34 Antorbital_process, 35 Angle_of_anterior_edge_of_supraorbital_process_and_the_median_line, 36 Ratio_of_length_of_antorbital_process_of_lacrimal_to_length_of_the_orbit, 37 Lacrimal, 38 Lacrimal_foramen_or_groove, 39 Lacrimal_and_jugal, 40 Lacrimal_and_jugal, 41 Jugal, 42 Combined_anteroposterior_length_of_the_lacrimal_and_jugal_exposure_that_is_posterior_to_antorbital_notch, 43 Dorsolateral_edge_of_internal_opening_of_infraorbital_foramen, 44 Ventromedial_edge_of_internal_opening_of_infraorbital_foramen, 45 Infraorbital_plate_of_maxilla, 46 Direction_of_apex_of_postorbital_process_of_frontal, 47 Shape_of_postorbital_process_of_frontal, 48 'Frontal-maxilla suture angled posterodorsally at an angle of 50?70� (�) from axis of rostrum, with lateral exposure of frontal thickening posteriorly', 49 Anterior_dorsal_infraorbital_foramina, 50 Rostral_basin, 51 Width_of_premaxillae_at_antorbital_notches_as_percent_width_of_rostrum_at_antorbital__notch, 52 Premaxillary_foramina, 53 Size_of_premaxillary_foramen, 54 Position_of_premaxillary_foramen, 55 Premaxillary_foramen_locating, 56 Lateral_margin_of_the_right_premaxilla_posterior_to_premaxillary_foramen, 57 Posterolateral_sulcus, 58 Posterior_projections_of_premaxillae, 59 Posterior_dorsal_infraorbital_foramina_of_maxilla, 60 'One of posterior dorsal infraorbital foramen placed posteromedially, near posterior extremity of premaxilla', 61 Premaxillary_sac_fossae, 62 Maxilla_on_dorsal_surface_of_skull, 63 Maxillae_at_anterior_edge_of_supraorbital_processes, 64 Anterolateral_corner_of_maxilla_overlying_supraorbital_process_of_frontal, 65 Pneumatic_maxillary_crest_overhanging_medially, 66 Maxillary_ridges_on_supraorbital_process_of_maxilla, 67 Anterior_edge_of_nasals, 68 Premaxillae, 69 Anterior_edge_of_bony_nares, 70 Fossa_for_inferior_vestibule_on_maxilla_lateral_to_external_nares_or_lateral_to_premaxilla, 71 'Maxillary intrusion, anterior to external nares', 72 Premaxillary_crest_or_posterior_maxillary_crest_adjacent_to_nasal, 73 Premaxilla, 74 Premaxillary_sac_fossa, 75 Ratio_of_width_of_right_premaxilla_to_width_of_left_premaxilla_in_line_with_midpoint_of_external_nares, 76 Ratio_of_greatest_width_of_premaxillae_to_greatest_width_of_maxillae_at_level_of_postorbital_processes, 77 Premaxillary_eminence, 78 Right_premaxilla, 79 Left_bony_nares, 80 Supracranial_basin, 81 Proximal_ethmoid_region, 82 Mesethmoid, 83 Inflections_of_ascending_processes_of_premaxillae, 84 'Inflections of premaxillae just anterior to, or in line with, anterior edge of supraorbital processes of frontals', 85 Premaxillary_cleft, 86 Nasal_bones, 87 Nasals, 88 Nasal_protuberance, 89 Both_nasals, 90 Nasals, 91 Transverse_width_of_either_of_nasals_as_percent_maximum_length_of_nasals, 92 Nasals, 93 Lateral_edges_of_nasals, 94 'Nasal-frontal suture', 95 Frontals_posterior_to_nasals_and_between_premaxillae, 96 Frontal_boss_on_vertex, 97 Vertex, 98 Cranial_vertex_skewed_asymmetrically_to_left_side, 99 Anterodorsal_wall_of_braincase, 100 Nuchal_crest, 101 Temporal_fossa, 102 Roof_of_temporal_fossa, 103 Position_and_orientation_of_origin_for_temporal_muscle_on_supraorbital_process_of_frontal, 104 Parietal, 105 Parietals_in_dorsal_view, 106 Interparietal, 107 Sagittal_crest_for_temporal_muscle, 108 Alisphenoid, 109 Zygomatic_process_of_squamosal, 110 Zygomatic_process_of_squamosal_in_lateral_view, 111 'Emargination of posterior edge of zygomatic process by sternomastoid muscle fossa, skull in lateral view', 112 'Width of squamosal lateral to exoccipital as percent greatest width of exoccipitals, skull in posterior view', 113 Ventral_edge_of_zygomatic_process_of_squamosal_in_lateral_view, 114 Postglenoid_process_of_squamosal, 115 Postglenoid_process_in_lateral_view, 116 'Relative ventral projections of postglenoid and post-tympanic processes of squamosal', 117 Nuchal_crest_in_dorsoposterior_view, 118 Occipital_shield, 119 Dorsal_condyloid_fossa, 120 Palatine_in_nasal_cavity, 121 Palatine_exposure, 122 Lateral_lamina_of_palatine, 123 Lateral_lamina_of_palatine, 124 Lateral_lamina_of_palatine, 125 Pterygoids_in_anteroventral_view, 126 'Medial pterygoid-palatine suture in ventral view', 127 Lateral_lamina_of_pterygoid, 128 Subtemporal_crest, 129 Superior_lamina_of_pterygoid, 130 'Pterygoids excavated anterior to choanae by the pterygoid sinuses, with distinct anterior fossa clearly limited forwards by rounded wall', 131 Depth_of_pterygoid_sinus_fossa_in_basicranium, 132 Anterior_level_of_pterygoid_sinus_fossa, 133 Preorbital_and_postorbital_lobes_of_pterygoid_sinuses, 134 Preorbital_lobe_of_pterygoid_sinus_fossa_in_the_basicranium, 135 'Dorsal development of fossa for preorbital lobe of pterygoid sinus toward the frontal-maxilla suture', 136 Postorbital_lobe_of_pterygoid_sinus_fossa, 137 'Anteroposteriorly elongated pterygoid sinus fossa, at level of orbit, bordered by mediolaterally compressed subtemporal crest of frontal', 138 Orbitosphenoid, 139 Ratio_of_length_of_hamular_process_of_pterygoid_to_neurocranium_length, 140 Keel_affecting_ventral_surfaces_of_hamular_processes, 141 Exposure_of_medial_lamina_of_pterygoid_hamuli_in_lateral_view, 142 Falciform_process_of_squamosal, 143 Falciform_process_of_squamosal, 144 Tympanosquamosal_recess, 145 Bifurcation_of_tympanosquamosal_recess, 146 Fossa_for_the_basisphenoidal_sinus, 147 'Position of alisphenoid-squamosal suture, with skull in ventral view', 148 Groove_for_mandibular_branch_of_trigeminal_nerve, 149 Suprameatal_pit_of_squamosal, 150 Foramen_spinosum, 151 Posterior_portion_of_periotic_fossa_of_squamosal, 152 Length_of_zygomatic_process_of_squamosal_as_percent_of_greatest_width_of_maxilla_at_postorbital_process, 153 External_auditory_meatus, 154 Vomer, 155 Rectus_capitus_anticus_muscle_fossa, 156 'Posteroventral-most point of basioccipital crest', 157 Angle_formed_by_basioccipital_crests_in_ventral_view, 158 Hypoglossal_foramen, 159 'Jugular notch, gap between paroccipital process and basioccipital crest', 160 'Paroccipital process, skull in ventral view', 161 Fossa_for_posterior_sinus_of_exoccipital, 162 Tuberculum_of_malleus, 163 Processus_muscularis_of_malleus, 164 Length_of_anterior_process_of_periotic_as_percent_length_of_pars_cochlearis, 165 Apex_of_anterior_process_of_periotic_in_dorsal_view, 166 Lateral_groove_or_depression_affecting_profile_of_periotic_as_viewed_dorsally, 167 Anteroposterior_ridge_on_dorsal_side, 168 'Articulation of anterior process of periotic to outer lip (= processus tubarius) of tympanic bulla', 169 Parabullary_sulcus, 170 Parabullary_ridge_of_periotic, 171 Articulation_of_anterior_process_with_squamosal, 172 Anterior_bullar_facet, 173 Anterior_incisure, 174 Fenestra_rotunda, 175 Dorsal_surface_of_periotic_in_lateral_view, 176 Posterodorsal_edge_of_stapedial_muscle_fossa, 177 Posterodorsal_edge_of_stapedial_muscle_fossa, 178 Caudal_tympanic_process_of_periotic, 179 Position_of_aperture_for_cochlear_aqueduct, 180 Aperture_for_cochlear_aqueduct, 181 Excavation_of_tegmen_tympani_at_base_of_anterior_process, 182 Fundus_of_internal_acoustic_meatus, 183 Internal_acoustic_meatus, 184 Lateral_wall_of_internal_acoustic_meatus, 185 'Aperture for vestibular aqueduct, in dorsal view', 186 Articular_rim, 187 'Bony connection between posterior process of periotic and squamosal/occipital bones', 188 Posterior_process_of_periotic_in_lateral_view, 189 Angle_between_posterior_process_of_periotic_and_long_axis_of_pars_cochlearis_from_dorsal_or_ventral_views, 190 'Facet for bulla on posterior process of periotic, parallel-sided', 191 'Ventral surface of posterior process of periotic, along a straight path perpendicular to its long axis', 192 Posterior_bullar_facet_of_periotic, 193 Length_of_posterior_process_of_periotic_as_percent_length_of_pars_cochlearis, 194 Mastoid_exposure_of_posterior_process_of_periotic_on_outside_of_skull, 195 Anterior_spine_of_tympanic_bulla, 196 Anterolateral_convexity_of_tympanic_bulla_with_anterolateral_notch, 197 Articulation_of_posterior_process_of_tympanic_bulla_with_squamosal, 198 Width_of_tympanic_bulla_as_percent_of_its_length_along_its_long_axis, 199 Accessory_ossicle_or_homologous_region_on_lip_of_bulla, 200 Lateral_furrow_of_tympanic_bulla, 201 Sigmoid_process, 202 Medial_edge_of_sigmoid_process, 203 Ventral_margin_of_tympanic_bulla_in_lateral_view, 204 Elliptical_foramen_of_tympanic_bulla, 205 Size_of_posterior_process_of_tympanic_bulla, 206 Surface_of_posterior_process_of_tympanic_bulla, 207 Median_furrow, 208 Median_furrow_on_posterior_side_of_bulla, 209 Posterior_edge_of_medial_prominence_of_involucrum, 210 Dorsal_margin_of_involucrum_of_tympanic_bulla, 211 Ridge_on_inside_of_bulla, 212 Ventromedial_keel_of_tympanic_bulla, 213 Posterior_end_of_ventromedial_keel, 214 Basihyal_and_thyrohyals_connection, 215 Basihyal_and_thyrohyals_shape, 216 Dorsal_transverse_process_of_atlas, 217 Roof_of_neural_canal_of_atlas, 218 Postzygapophysis_of_axis_in_anterior_view, 219 Cervical_vertebrae, 220 'Length of cervicals (C1?C7) as percent of height of vertebral body plus neural canal of atlas', 221 Number_of_thoracic_vertebrae, 222 Capitular_articulation_facets_of_posterior_vertebrae, 223 Transverse_processes_of_lumbar_vertebrae, 224 Transverse_processes_of_lumbar_vertebrae, 225 Ratio_of_greatest_breadth_of_transverse_process_to_width_of_centrum_at_anterior_face_in_lumbar_vertebrae, 226 Number_of_lumbar_vertebrae, 227 Number_of_caudal_vertebrae, 228 Sternum, 229 Ventrolateral_processes_on_manubrium_of_sternum, 230 Sternal_ribs, 231 Number_of_two_head_ribs, 232 Anterodorsal_part_of_scapula, 233 Ventral_projection_on_anterior_border_of_scapula, 234 Anterior_angle_between_scapula_and_midpoint_of_glenoid_fossa, 235 Posterior_angle_between_scapula_and_midpoint_of_glenoid_fossa, 236 Crest_dividing_between_infraspinous_fossa_and_tears_fossa, 237 Coracoid_process_of_scapula, 238 'Coracoid process of scapula, when glenoid fossa directed ventrally', 239 Acromion_of_scapula, 240 'Acromion of scapula, when glenoid fossa direct ventrally', 241 Supraspinous_fossa_of_scapula, 242 Ratio_of_length_of_humerus_to_length_of_radius, 243 Location_of_apex_of_deltopectoral_tuberosity_of_humerus, 244 Prominent_deltoid_crest_on_anterior_edge_of_humerus, 245 Radial_and_ulnar_facets_of_humerus_in_lateral_view, 246 Olecranon_process, 247 Spermaceti_organ, 248 Museau_de_singe, 249 Lateral_lips_of_nasal_plug, 250 Proximal_sac, 251 Posterior_nasal_sacs, 252 Posterior_nasal_sacs, 253 Anterior_section_of_nasofrontal_sac, 254 Anterior_part_of_nasofrontal_sac, 255 Vestibular_sac, 256 'Floor of vestibular sac (nasal sac)', 257 'Vestibular sac (nasal sac)', 258 Right_and_left_sides_of_vestibular_sac, 259 'Intrinsic muscle in vestibular sac (nasal sac)', 260 'Floor of vestibular sac (nasal sac)', 261 Diagonal_membrane, 262 Spiracular_cavity, 263 Pars_posteroexternus_muscle, 264 Pars_intermedius_muscle, 265 Pars_posterointerus_muscle, 266 Pars_anterointerus_muscle, 267 Blowhole_shape, 268 Soft_tissues_of_nasal_passages_distal_to_bony_external_nares, 269 Distal_sac, 270 Blowhole_ligament, 271 Blowhole_ligament, 272 Cartilage_on_blowhole_ligament, 273 Premaxillary_sac, 274 Accessory_sac, 275 Esophageal_forestomach, 276 External_throat_grooves, 277 Dorsal_fin, 278 Shape_of_flipper ; 
	MATRIX
	Georgiacetus_vogtlensis      ?000?20000000?02?0000?000??0?000020??0000?0?0??-003022--100?000?040000000???0--000000000000000-000?00-000?0000?000000?0000--?00000?0-??00??0?000-?00??0?0?000000????????-?0?00?????????0??0?0-???000?000???0??0?0???0???????0?00?0????0???????????????????????????????????????????????
	Zygorhiza_kochii             0000020000001002000000000?000000020000000?0?000-(1 2)03022--1000000?04000000000?0--000000000000001-000?00-000?0010000010001000?-0000(2 3)000-0000000-0?1-0?????0010010100000000000?0100??00?00(0 1)0000?00000000000?0?0?0?0000?00000000?000002???00?00????0?0??000????????????????????????????????
	Archaeodelphis_patrius       ?????????1??1??1?0???????????????2??0100?0211?00?1???????00010000000000????-?-00000100?0001001-?000?0-000??010001000???000--?100?000-0000?00-0?10011??3?011010000??1?00?-?0?10?0?1????????0??-??01??0?0???????????????????????????????????????????????????????????????????????????????
	Xenorophus_sloanii           ?000?0001110110110020?000????????2000100?2111??021??????0100101?00001000000?0-00000100?000100000100??1?????????????????000-??0?0?0??-??000??????????????????????????????-????????????????????-????????????????????????????????????????????????????????????????????????????????????????
	Agorophius_pygmaeus          ?????0???1??0?01????0???0??0?000?-????01?11010?02011000011101010?000000000??0-000000(1 2)010?0?0010010010010011010010000011????????0????-0?00??????0??1?11??0???????0???????-????????????????????-?????????????????????????????????0??????????????????????????????????????????????????????
	Patriocetus_kazakhstanicus   2000?0?011??1101??000?000?????0?00?01?01?01?1000?0010010111010100010000000??0-?0?00010?0?020000010010010011?1001001001??00??????????-??00??????30??11?300101??001???????-?(0 1)?????????????????000??1????????????????????????????????????????????????????????????????????????????????????
	Orycterocetus_crocodilinus   2000?0(0 1)0110?010010131?--2????????11??????110100110111(0 1)(0 1)11210011001101000002001111?000(0 1)00002?01-001?0000111100000010-400200--21003000-0000?10-0-2002100001012(2 3)1100??00002-?1101101001000100?00-200??00012?00101110?021?????????????????????????????????????????????????????????????????
	Physeter_catodon             210110111110010010131-1120(0 1)(4 5)00002(0 1)102110011010210001111012000111001010000020001110000100-01001-001010-0110110000110-400200--22003000-000011?-1-300111001100230?001010002023111100001000100100020010000111?010111020(1 2)10112241110?100100100000011100011011000?0?0?????0000000010??001211
	Kogia_breviceps              010110011110110010111---201010002101211102101001(1 2)02111110-?0011100-1100000220011100001---------000101-0111111100(0 1)000400210--21000000-0000101-2??00010001110130100101000202311010000211010011001201000011110101110202000102211101110100120010011000001011000?0?0?????0000002010??001001
	Waipatia_maerewhenua         ?00?000001??110110?20?100???000010001110?010102020210110012010100010001100000-00100010100020001011?10010011110100010001100--???0?100-00000???00200(1 2)11110010020000??10111102010201000000111100011011101000100102100?20??00?0???????????????????????????????????????????????????????????
	Squalodon_calvertensis       2100?0000122110110001?1000?0?000000??10(0 1)?11?1030201101(0 1)011201110001000110?000-00100020000020001011110010211110010000000110-????00110-0000??0?002002(0 1)0100010021000??1000?202010100000010111000102112101020?00102100120??20?????01??????1???10?012100?11????????????????????????????????
	Notocetus_vanbenedeni        20001000012211001?1011101???01101001???-?1101120(0 1)0210100002111110010000100010-001000?010101??11011?(1 2)(0 1)1102?111001000(0 1)1011000-?310(2 3)111-1?00??????20??121300100111010010111202010100002001111000111112100000100103100000??00?????????????????102-021?????????????????????????????????????
	Prosqualodon_davidis         0100100001211100?00200110010?000?00-1??1?010102(0 1)(1 2)011001001(1 2)011110110001100000-001000?0100020011011?100102?111001001000??0?0?0200(2 3)1?0-0?00000-00(2 3)0?21???001002?01???12?0?-0?01????1????????0?01(0 1)101???01????????00??00??????????????20??000102-021???10????????????????????????????????
	Squaloziphius_emlongi        ?????00?01??1?01?0???????????????000111??011112020010110001011100110001100010-00100000100010021020?100102111100000201011110-?000?120-0?00?10-00300(1 2)10000111020110???????-????????????????????-????????????????????????????????????????????????????????????????????????????????????????
	Zarhachis_flagellator        20001000012214011011111020170110210???????1?1220201100000111111110100?0100000-0010002000002001101001(0 1)110211110012000111121??1310(2 3)111-0000?20-01300?12130010020101??1211?100010100(0 1)0(0 1)1011120000(0 1)?1?21?1020(0 1)001031101001000?0??0010?????2???????????????????????????????????????????????
	Pomatodelphis_inaequalis     20001000011224001011??????07?110?10?1??-?0?11220?021000011101?1110100??100000-001000?0?00020001010?001?020111001201010??1??-131??111-0000??0-01300???13?010001000000211?-0?01?100000101012000-121?2101020?0?102110000?????????0???????????????????????????????????????????????????????
	Platanista_gangetica         2000100001222410001111??11150110011-1?1?0331122120(0 1)2011001(1 2)110111010002(0 1)00000-001000200000100(0 1)10010(1 2)0010311110012110000120?013100111-0000120-0130010?1300000(1 2)10010?10111??00101000101111120010111120001201001031100000000000100?0011002000102--21000(0 1)2001111100?????10??00010101101010
	Tasmacetus_shepherdi         200111000122111010111011012501002(0 1)0031011212103000010110001010100211101100110100101000101010012021?21010(2 3)01100110021300110-120000111-000003111031001110111003?1101?100010220112010120100001100021100001210000101120001120-211101010(0 1)0?220??010010101100001100?0?????100011110111110101
	Berardius_bairdii            2001200001121101?0113----12210012(0 1)00310003121020(0 1 2)1010110102010110211001100110100100000201010001021?2?010301100110020(3 4)00110-?200011?1-0000130110310010?00110130100101000102?0111011010100001000111?000012100001211200001???21110002000011001010110101000011110?0?????10001121011111?(1 2)01
	Ziphius_cavirostris          200121(0 1)00122110(0 1)101-1----12310012000310013121000(0 1)0010110101010110211000110210100101000101010011021011010301100110021(3 4)0(0 1)100-?20001111-000013111-310111?0111103(0 1)1001?100010210101010120100001110021100001210000121121100120?211101010000200010(0 1)0(0 1)0010110000110000?????100011110111110101
	Mesoplodon_ginkgodens        200121(0 1)10112110110113----123100121003100?30210001?01011010(0 1)010110211100100120100101000101?10011021?110?0201100200021302?00??200??1?1-000013111-310?????1111030100100000102?01110101101000011100211000112100?0121021001020?21110?0110002000101000010100000110??0?????100011310?111??101
	Xiphiacetus_bossi            200120000122141101111-112??70100?000111(0 1)101011002001011000(1 2)011110210000101010-0010000000102002002001(0 1)(0 1)?021110001002110(1 2)100-?131001?0??01001?00?310210000110010100011000?-?(2 3)01010101(0 2)001100?00-01111001020(0 1)00102101000??001001?01????0?100011020201001?????????????????????????????????
	Lipotes_vexillifer           20001000212203110012101110060110000021101320100000020110101011110011001000010-001000000031100221010101103111101100001111010003213121010100110203112100101111311010?000020031112111000111101100101100000200001021111010?20000001101120012100002020011120011111020?10010??00310?00100000
	Parapontoporia_sternbergi    2000?0112122131110111?112??(6 7)?110?00021?01?10?100(0 1)0010110101011110011000000??0-001000000001100121010210?021111010001010(1 2)101000??1?1?1-00101???(1 2)0310211030110020001???????0????????????????????0???????????????????????????????????0?????????0??????????????????????????????????????????
	Inia_geoffrensis             200010(0 1)10122131100121011000601000100211013101000(0 1 2)001011000(1 2)010100111100000002-00100000003110010101020(0 1)10301110110010(0 1)1110110--0(0 1)3120-10100---203102110(1 2 3)0111(1 3)(1 2)(0 1)00101010020-311020000100(0 1)01011000211001112010(0 1)10011110000001002011010210200010001000-2120001110?20?10010??00110?00111011
	Pontoporia_blainvillei       2000100101221311011110112007011001002110101010(0 1)010(0 1)10110001011110311100010002-001000001001100120000100103111101100001021011103100121-101011(0 1)22031020003010012(0 1)10101010020-31102000010101101110(0 1)211001102010012010110010002000011010210200010000000-2120001110?20?10010??00110100110000
	Pliopontos_littoralis        ?00??00?01??1??110?11???2????????000?????1??1000(0 1)011011000(1 2)011100111100000(0 1)01-0010?000100110012001?101103011101100101021?1(0 1)00??(0 1)01?1?1?100??-00310???0?0110020001??0100?-1?1100000010?0110?11-111?0011020?00122101000???21001?1???????2???????????????????????????????????????????????
	Brachydelphis_mazeasi        001010(0 1)001121101?11?1??????40?1?100011?0?2111010(1 2)011011000(0 1)011100111100000001-00100000100110012001011010(2 3)0111010000?101?010003(1 2)1?1?(0 1)?1?10000200(2 3)10(1 2)??0?111001??01010100?013110000?00000110110011110?1?0???0?122??11?0????10????????2?????????????10111????????????????????????????????
	Kentriodon_pernix            1011101001121101001110101??6??00??003110131011201011011000(1 2)011100011000100010-001000002001200120110200102(0 1)11102000100011(0 1)110???1(2 3)121?1010??100-310210000110(0 1)20100010200?013110200001000110100011010011020010120101100?0?000?1011????1?2????????????(0 1)10????????????????????????????????
	Atocetus_iquensis            201110000112150100111?1120?5010000003110?110102010210110001011100011002100000-00121000203121112000?210102011102?(0 1)0000???110003213121?1?1001100-21??1??311?0010100010200201?11000000(0 1)0?0110110011(0 1)?0011020?10120101?101?20100101?02????1??01002?0011101????????????????????????????????
	Hadrodelphis_calvertense     20001?1001221401?112101?100411000000?110?32011202001010000??1?1?0?1100?10?010-0010?0?0000121111000?1??10301?????????00??0100???1?1?1-10?00?0???????1???????????????120??-1?1??0?0?000?0?1?100-?10?001?020?1?120111??????11001?1?????1?2???10020?000000????????????????????????????????
	Albireo_whistleri            0101??000112140100?11?111??50?0121003110111111202011011000(1 2)010100111110000102-0011?000002120021100?11010301100100000002101002221?110-001010000-310?1??31110021100??0200201?110210000?001101?0011?1001000001012010110010212010101?4?2110200100211001110????????????????????????????????
	Denebola_brachycephala       300110?001001101?011?2???????0?????02??0???0?1202?11?1?004?01?1?001??101?0?00-?011???00031101121010100???01?111?00001??1010????1??20-00100??00?21??????01???????0??0200201?110210001000110?100111?00?1000011100111100??????????????????????????????111????????????????????????????????
	Delphinapterus_leucas        310010000100120100111211101110012000111012111120201101(0 1)004(1 2)01010001111211(0 1)211-00110000103120112001010010301111100010112101010210(0 1)110-000110000-31021(1 2)0001100201000102002?13110200000000110010?11(0 1)1000100001110011110010021001011?11211?0001012(0 1)000-2110011111010100011110011010110102(1 2)
	Monodon_monoceros            310010001100120(0 1)001-1211-0--100121001110131?1120201101(0 1)004(1 2)01010001111211(0 1)211-00120000(0 1)03120112101?100?0211111(1 2)0(0 1)0101011010102103110-000110000-310?1??0011002010001020020131101000000000100100110?000100001110011110111001001?11?1121110001000(0 1)00011010011111010?00011110011010010?02(1 2)
	Odobenocetops_peruvianus     4--000120100010?20131111-0-??????1?-----??00110020210111?31000100011102?10-00-001?0000?03???0--000?10?103111?00021211?1101-00-11?110-0010-00-20300????30?11??110???1200?01?11?1?00000?10100100?2??000001??1?1?2111100??02?0???????????????????????????????????????????????????????????
	Australithax_intermedia      ?????00?00??1?01?1????????????????0?311013001???1001011013101?1?0111112110122-00110000012120?12101?110103?11002010?00021010????13121?11100???0?211?1??31?100??101???????0????????????????????0????????????????????????????????????????????????????????????????????????????????????????
	Lomacetus_ginsburgi          1101100100111101?1??????????1???21003110130?10?01011011013101?1?0111112110122-00110000012120012101?110?03?1?????????002101010??13120?10100???????1????3??100??102?????????????????????????????????????????????????????????????????????????????????????????????????????????????????????
	Haborophocoena_toyoshimai    ?????01?01??1?01???11???2???????210?3110130011201011010013101?100011110110211-001100000???????2101?11010201100200000002?010102?12120?1?1001000?310?1??31110?21?01??020020131102100000001101010110?0010000011120101100?????????????????????????????????????????????????????????????????
	Piscolithax_boreios          ?101?00101101101?1?1????2???1?0?21003110120011202001011013101?1?011111?010-22-0011?000012120112101?11010201?????????002?0101?????120??1100?????????????????????????0200?01?1102100000001101010110?001000??11120101?00???0?0????1??????????????????????????????????????????????????????
	Piscolithax_longirostris     010010010110110111111?1120?61?0?11003110120011202011011013(1 2)01?1?011111?010122-0011-000012?20011101?110102?110020100000?1110?02213120?1110011000310?1??311?002?102010200??1?11020000000011010??1???0011000?1112011110011?010?0??????21?????????????????????????????????????????????????
	Piscolithax_tedfordi         0000100101101101?1???????????????100311011?010301001011013?01?1?0111113110?22-0011-000012120011101?110102?11002?100000?101??02??3120??1100???0?311?1??3111002?10??10200?01?11?2100000001101010110?0011000?11120111?00????10?0????????????????????11110????????????????????????????????
	Salumiphocaena_stocktoni     ?101??0101???101???11?1?2??61?0??10?31??1???1??010?1010?13101?1?0?11110110???-?011-000?1212?111?0??110?0201??02??0?00?2??101?????1?0???1?0??1??31?????????????1??010200????1??????0000011?1?1?111?00?00???1?120111?00?????0???01???????????0????010100????????????????????????????????
	Septemtriocetus_bosselaersi  ?????00?01??1?01?1????????????????0????????01120?0?1010?13?01?1?001111?010-21-00?1-0?00??????1210??11010201?0??02???001????????1?120?1110??????211?1??31??0020101???????-????????????????????-????????????????????????????????????????????????????????????????????????????????????????
	Phocoena_sinus               41001001001011012111221120?4100?2100311012001000200(1 2)0(0 1)10231010100(0 1)11113011022-00110000012120110101?110103(0 1)11001010000011010002213120?1110000100211??0?31110021001010200?01?1102000000001101100111?0011000?11120?111??1122-21000102221122001012000110?00011111111101110011011010011?002
	Phocoena_spinipinnis         410010010010110121112211201410012100311012011000200(1 2)0(0 1)10231010100011113011022-00110000012120110101?1(0 1)0?03(0 1)110010(0 1)00000(1 2)1010002213120?1110000100311????3111002(0 1)1010?0200201?1102000000001101100111?00110001111201(0 1)11(0 2)01122-210001022211100010120201101000111111111?1110011011010011?002
	Phocoena_dioptrica           410010010011110121112211201410012100311012011120(1 2)00(1 2)01(0 1)023(1 2)010100111113011022-00110000012120110101?11010(2 3)0110010111100(1 2)1010002213120?1110000200211????311?0021(0 1)01??0200?0??1??????01??0?1??110?21??01?00????12011??001122-3100010322110?0????????11000???????1?11?11???????11???????0(1 2)
	Phocoena_phocoena            410010010011110121112211201(4 5 6)10012100311012011120(1 2)00(1 2)011023(1 2)010100111113011022-001100000121201101010110?0(2 3)011001011110021010002213120-111000020021121(0 1)031110(0 1)2(0 1)10201020020131102000000001101100(0 1)21100110001111201111201022-31000103221122(0 1)01010000110100011111111101110011011010011100(1 2)
	Phocoenoides_dalli           410010010010110121112211201(4 5 6)10012100311012011120200(1 2)01(0 1)023(1 2)010100111113010022-0011000001212011010101101021110010(0 1)11000(1 2)1010002213120?111000020021121(0 1)0?1110020102010200201311020000000011011101(1 2)1?0011000111120111100102(0 2)-312?010442110(0 2)(0 1)00(0 1)10(0 1)0011(0 1)000011111111101110011011010011?001
	Neophocaena_phocaenoides     410010010100110121112211101(0 4)10012100211012011120(1 2)00(1 2)01(0 1)023(1 2)01?100011110011122-00110000012120110101?11010(2 3)(0 1)11001010000011010002213120-1110000100311?1?031110021002?1020020131102000000001101100111100110001111201111001022-210001022211(1 2)2(0 1)01012000110(0 1)10011111111101110011011010011?02(1 2)
	Lissodelphis_borealis        1101100101111201?1111211201(6 7)100120013110110(0 1)112020010(0 1)1015(1 2)01?110011102(0 1)10210-001200001031200(0 1)2001?110102(0 1)1100200000101?010002213120?1010001000310?1??3111002010?010200201?1101000000001101110101?10110100101001(0 1)11111022-11(2 3)001043211201111120001101000110?1010000110111011010011?022
	Cephalorhynchus_hectori      310110010110120111111211201(5 6)100121003110130110102001011015(1 2)01?100011100110210-001200001031200220010110103011002000001011010002213120?101000110-(2 3)10210031110?211010102002013110210001000110110010110011010011102111110??22?11(1 2)001?21211?00010120101111000110?1010000110111011010011?001
	Lagenorhynchus_acutus        3100101201111101111112??20161001200131101001112020110110151010100011102100210-00120000103120022001?21010(2 3)011001000001011010022213120-101000100-210?1??3111102110101020?20?3110200000000110101010010011010010100111101?????212?0??43211220011110101111000110?1010000110111011010011?002
	Orcaella_brevirostris        410011120100110111111???001(0 4)100110003110130111202?110110151010110011100110200-00120000103?20022001?110103011102000001??111010221?120-101000100-310????31110020001010200201?1101100000001101100100?00110100111001111(1 2)01022-1?1?01?22211101110020001111(0 1)00110?1010000110111011010011?001
	Orcinus_orca                 3101100211101101011112111010100101003110130110202?(0 1)10110102010110011102100110-00120000(1 2)03120022001?(1 2)10103011102000104011010(0 1)02213120-1010001?0-?10?1???1110020100011200201?11111000(0 1 2)0000101110100?101101001110011111(0 1)1(0 1)20-311?010112112200101?1?0111(0 1)000110?1010000110111011010011?001
	Feresa_attenuata             310111020100110111111211101010012100311012(0 1)111202011011015(1 2)01?110011102100210-00120000100120112001011010201110(1 2)00000(1 2)011010002213120-101001100-310?1?03111102100001020020131102000000001101110101100110100111001111101122-211001033211220010101001101000110?1010000110111011010011?002
	Globicephala_macrorhynchus   3101111201001101011112112001100121003110130110002?1101111510101(0 1)0011102110210-00120000200120122001?01010211100201000402?110102213120-101000100-31021??31111330000010200201?1100000000001101100101?10110100111001111001022-311?0?021?11200011(0 1)2(0 1)2011?1000110?1010000110111011010011?003
	Grampus_griseus              310110000100010101111-11210210012100311012011120200101100(0 5)(1 2)010110011102010211-00120000103120022001?01010201100(1 2)0(0 1)000(1 2)1?111002221?1210101000100-310?1?03111103000001020020131101(0 1)00000001101110101110010100111021111011022-311?01?32211201011101101101000110?1010000110111011010011?002
	Hemisyntrachelus_cortesii    110010020110150101111???1?00100111003110?2??11202?11011015101?1?001110?100110-0012-000103?20?22001?010102?1100(1 2)000101???0101?221?120?1?1000120-310????3111102?100???2????1????2???00??0110?1???0??0011????101021111101120-1?1?01???111??????1202011110????????????????????????????????
	Peponocephala_electra        110111020100110101111211201(4 5)100120003110130111(0 2)02011011015(1 2)01?110011102110210-00120000203120022001?2101020110020(0 1)0102011010002213121-101001100-310?1??3111002100001020020131102(0 1)00000001001110101?00110100101001111101122-211?0??34211221011101101111000110?1010000110111011010011?002
	Pseudorca_crassidens         3101110201001101011112??101(0 1)100101003110130110(2 3)0201101111(0 5)(1 2)0101(0 1)0011102(0 1)(0 1)0210-001200001031201220010110102011(0 1)0(1 2)00000110101010221?120-101000120-310?1??311100210000102002013110100000000100111010010001010010100111110?(0 1)22-311?01?211?1211010(0 1)000011?1000110?1010000110101011010011?003
	Delphinus_delphis            1001100201221501031112112017100120012110110011(2 3)02011011015(1 2)010100011102110210-00120000103120022001?1101020110020(0 1)00010(1 2)10100022131201101001100-310?1??3111002(0 1)10101020020131112100000001101110101110110100101001111011(0 1)21-112?0??42211221(0 1)1(0 1)101101101000110?1010000110111011010011?002
	Lagenodelphis_hosei          010110020110150113111211201(6 7)100120012110101011302001001015(1 2)01?10001110?11(0 1)210-001200001031200220010210102(0 1)110020(0 1)00010210100(0 2)221312(0 1)?101001100-310?10031110021101010200201?1102100000001101010101?10110100101001111011022-212001043211221011121101111000110?1010000110101011010011?002
	Sousa_chinensis              200110002112150111111211201610011(0 1)00311013001(0 1)002011011015101?11001110?(0 1)00210-00120000103120022001?010103011(0 1)020(0 1)0001(0 1)110100022131201101000100-(2 3)102100311100200000?0?00??0?11020001?0001101110101?001??10???10???1?????20-2110010112112(0 2)101102110111(0 1)000110?1010000110111011010011?002
	Stenella_attenuata           200110(0 1)10112150102111211201(6 7)10012001(2 3)110110111302011011015(1 2)01?11001110?(0 1)10210-00120000103120022001?1101020110020(0 1)000(1 2)021010022213120?1010011(0 2)0-310211?3111002(0 1)101010200201311121000000011010101011101101001(0 1)1001(0 1)11011022-212001?4421122101112(0 1)101?11000110?1010000110111011010011?002
	Tursiops_truncatus           100110020111150102111211201(4 5)1001200131101(0 1 2)0011(2 3)0201101101(0 5)1010110011102110210-001200001031200220010110102011(0 1)02000(0 1)0(1 2)(0 1)110100(0 2)221(2 3)1201101001120-31021(0 1)0(1 3)1110021(0 1)0001020020131102101010001101110101100110100101001011111122-11(1 2)0010312112(0 2)(0 1)011101101111000110?10100001101110110100111002
	Sotalia_fluviatilis          100110010112150101111211201(5 6)10012000311013(0 1)010102011011015(1 2)01?1000111021(0 1)0210-00120000103120012001?01010301100200000101101010221?12001010001(0 2)0-310?1?0311100(2 3)1000010200201?1102100000001101010101?10110100111001111001020-2110010222112210110201(0 1)1101000110?1010000110111011010011?002
	Steno_bredanensis            100110001112150101101211101(4 5)00002000(2 3)1101100111020110(0 1)1015(1 2)01?1100111021(0 1)0210-001200001031200120010110102011002000001021010(0 1)0221?1201101001100-31021(0 1)?31110021(0 1)000102002?131102100010001101010101?00110100101021011101022-111?0??1221122101112(0 1)101101000110?1010000110111011010011?002
	Pterophocaena_nishinoi       ?????????1??1??1?1???????????????1003?1011101120201??11?1?101?1000??????10?00??0??-0??????????????0?10102?1100200010??21010022213120?10100?00??31121??31110021101??0200?013110210000000110101011010?11000?11120101120??22101??????????????????????????????????????????????????????????
	Stenella_kabatensis          ??????1????????????11???2?????0?2???????????110?20?10?011?201??0???1102?10100????200?0???????????10?1??0??1?00100010????01012221?12???0100?10??3102?00?111?????????02002013110210000000110101010010011000010102111110?1???????????????????????????????????????????????????????????????
	Miophocaena_nishinoi         ??????1??1??1??1?????????????????1??3?10??101??01011010125101010001111211?211?001?00000???????21010??????0??????????0??1010??????120??01?0?????????????????????????0200?0??110?000??0?0?1???1011??????????????????????????????????????????????????????????????????????????????????????
	Archaeophocaena_teshioensis  ??????1???????????????????????????0??????????????0120?0110??1?10??111101102?1?00120000?131200????10???????????2?0??????1010?02???1????01???????31???????1???????????????-????????????????????-??????????????????0?????????????????????????????????????????????????????????????????????
	Haborophocoena_minutus       ??????1??1??1??1?????????????????1003110?2??1120(1 2)001010013101?1?0011111110211?00110000011120012101?11?10201100200010002?010102?1?120?1?10????0?310????3010002110????????0????????????????????0??????????????????-?????????????????????????????????????????????????????????????????????
	Otekaikea_marplesi           ?????0?????????1???20?10????????1???11???011?020??2?????111010100010?011000(0 1)00001000?010101001101101001?1?111020000000110??????0??0?-????0???0020011111?01??2??00??1011?100010201000000111?0011101??01120?00102100020??0010?????????????0000???20????0????????????????????????????????
	Squalodelphis_fanianii       2000?0010122140?(1 2)-121010102401102?0??????????02??02??000???????100?0?0???0?00000?0000??????????011?20?1???1?(0 1)0200000101????????0?????????????0?20?????100??2?000?????????0????????????????????????2??1?00?0???3?0??00?????????????????????????????????????????????????????????????????
	Papahu_taitapu               310??00001??1?01?0???0???????????010111110(0 3)0112020120110011010100010?01101020?001?0010101010011010010010?1??101?0???00110?????00???????00????0?210212?10?1???0?????10?0?30001010??0200011????????????????????????????????10???????????????????????????????????????????????????????????

;

END;
BEGIN TREES;
	Title 'Trees from "Murakami_et_al_B.nex"';
	LINK Taxa = Taxa;
	TRANSLATE
		1 Georgiacetus_vogtlensis,
		2 Zygorhiza_kochii,
		3 Archaeodelphis_patrius,
		4 Xenorophus_sloanii,
		5 Agorophius_pygmaeus,
		6 Patriocetus_kazakhstanicus,
		7 Orycterocetus_crocodilinus,
		8 Physeter_catodon,
		9 Kogia_breviceps,
		10 Waipatia_maerewhenua,
		11 Squalodon_calvertensis,
		12 Notocetus_vanbenedeni,
		13 Prosqualodon_davidis,
		14 Squaloziphius_emlongi,
		15 Zarhachis_flagellator,
		16 Pomatodelphis_inaequalis,
		17 Platanista_gangetica,
		18 Tasmacetus_shepherdi,
		19 Berardius_bairdii,
		20 Ziphius_cavirostris,
		21 Mesoplodon_ginkgodens,
		22 Xiphiacetus_bossi,
		23 Lipotes_vexillifer,
		24 Parapontoporia_sternbergi,
		25 Inia_geoffrensis,
		26 Pontoporia_blainvillei,
		27 Pliopontos_littoralis,
		28 Brachydelphis_mazeasi,
		29 Kentriodon_pernix,
		30 Atocetus_iquensis,
		31 Hadrodelphis_calvertense,
		32 Albireo_whistleri,
		33 Denebola_brachycephala,
		34 Delphinapterus_leucas,
		35 Monodon_monoceros,
		36 Odobenocetops_peruvianus,
		37 Australithax_intermedia,
		38 Lomacetus_ginsburgi,
		39 Haborophocoena_toyoshimai,
		40 Piscolithax_boreios,
		41 Piscolithax_longirostris,
		42 Piscolithax_tedfordi,
		43 Salumiphocaena_stocktoni,
		44 Septemtriocetus_bosselaersi,
		45 Phocoena_sinus,
		46 Phocoena_spinipinnis,
		47 Phocoena_dioptrica,
		48 Phocoena_phocoena,
		49 Phocoenoides_dalli,
		50 Neophocaena_phocaenoides,
		51 Lissodelphis_borealis,
		52 Cephalorhynchus_hectori,
		53 Lagenorhynchus_acutus,
		54 Orcaella_brevirostris,
		55 Orcinus_orca,
		56 Feresa_attenuata,
		57 Globicephala_macrorhynchus,
		58 Grampus_griseus,
		59 Hemisyntrachelus_cortesii,
		60 Peponocephala_electra,
		61 Pseudorca_crassidens,
		62 Delphinus_delphis,
		63 Lagenodelphis_hosei,
		64 Sousa_chinensis,
		65 Stenella_attenuata,
		66 Tursiops_truncatus,
		67 Sotalia_fluviatilis,
		68 Steno_bredanensis,
		69 Pterophocaena_nishinoi,
		70 Stenella_kabatensis,
		71 Miophocaena_nishinoi,
		72 Archaeophocaena_teshioensis,
		73 Haborophocoena_minutus,
		74 Otekaikea_marplesi,
		75 Squalodelphis_fanianii,
		76 Papahu_taitapu;
	TREE 'Strict+' = (25,(((26,(((33,35),(51,66)),((37,(38,(39,(40,43,((44,49),50))))),41)),68),32),27));
	TREE 'Strict+' = (((26,((32,(((33,35),(51,66)),68)),(41,(37,(38,(39,(40,43,((44,49),50)))))))),27),25);
	TREE 'Strict+' = (((26,((32,(((33,35),(51,66)),68)),(41,(37,(38,(39,(40,43,((44,49),50)))))))),27),25);
	TREE 'Strict+' = (((26,((32,((33,35),(51,66)),((37,38),((39,((43,((44,49),50)),40)),41))),68)),27),25);
	TREE 'Strict+' = (((26,((32,((33,35),(51,66)),((37,38),((39,((43,((44,49),50)),40)),41))),68)),27),25);
	TREE 'Strict+' = (((26,((32,((33,35),(51,66)),((37,38),((39,((43,((44,49),50)),40)),41))),68)),27),25);
	TREE 'Strict+' = (((26,((32,((33,35),(51,66)),((37,38),((39,((43,((44,49),50)),40)),41))),68)),27),25);
	TREE 'Strict+' = (((26,((32,((33,35),(51,66)),((37,38),((39,((43,((44,49),50)),40)),41))),68)),27),25);
	TREE 'Strict+' = (1,((((3,17),22),(4,5,6),((((7,8),9),((((((23,24),26),25),(32,((((33,35),36),(((((((51,(63,66)),68),(56,(58,(62,65)))),53),57),61),55)),((((37,38),39,40,43,((44,50),49)),41),69)))),27),(29,31))),((18,21),20)),10,11,12,13),14,15));
	TREE 'Strict+' = (1,(2,(3,(4,(5,6,((((((((7,(8,9)),((18,20),(19,21))),(((23,24),((25,26),27,28)),((29,(30,31)),(32,((((((33,35),36),54,55,59),56,(57,58),61),51,52,53,60,62,63,((64,67),68),65,66),(((37,38),(39,44),40,42,43,(((45,46),47,48,49),50)),41),69,70))))),(14,22)),(15,(16,17))),(11,12)),13),10))))));
	TREE 'Strict+' = (1,(2,(3,(4,(5,6,((((((((7,(8,9)),((18,20),(19,21))),(((23,24),((25,26),27,28)),((29,(30,31)),(32,((((((33,35),36),54,55,59),56,(57,58),61),51,52,53,60,62,63,((64,67),68),65,66),(((37,38),(39,44),40,42,43,(((45,46),47,48,49),50)),41),69,70))))),(14,22)),(15,(16,17))),(11,12)),13),10))))));
	TREE 'Strict+' = (1,(2,(3,(4,(5,6,((((((((7,(8,9)),((18,20),(19,21))),(((23,24),((25,26),27,28)),((29,(30,31)),(32,((((((33,35),36),54,55,59),56,(57,58),61),51,52,53,60,62,63,((64,67),68),65,66),(((37,38),(39,44),40,42,43,(((45,46),47,48,49),50)),41),69,70))))),(14,22)),(15,(16,17))),(11,12)),13),10))))));
	TREE 'Strict+' = (1,(2,(3,(4,(5,6,((((((((7,(8,9)),((18,20),(19,21))),(((23,24),((25,26),27,28)),((29,(30,31)),(32,((((((33,35),36),54,55,59),56,(57,58),61),51,52,53,60,62,63,((64,67),68),65,66),(((37,38),(39,44),40,42,43,(((45,46),47,48,49),50)),41),69,70))))),(14,22)),(15,(16,17))),(11,12)),13),10))))));
	TREE 'Strict+' = (1,(2,(3,(4,(5,6,((((((((7,(8,9)),((18,20),(19,21))),(((23,24),((25,26),27,28)),((29,(30,31)),(32,((((((33,35),36),54,55,59),56,(57,58),61),51,52,53,60,62,63,((64,67),68),65,66),(((37,38),(39,44),40,42,43,(((45,46),47,48,49),50)),41),69,70))))),(14,22)),(15,(16,17))),(11,12)),13),10))))));
	TREE 'Strict+' = (1,(2,(3,(4,(5,6,((((((((7,(8,9)),((18,20),(19,21))),(((23,24),((25,26),27,28)),((29,(30,31)),(32,((((((33,35),36),54,55,59),56,(57,58),61),51,52,53,60,62,63,((64,67),68),65,66),(((37,38),(39,44),40,42,43,(((45,46),47,48,49),50)),41),69,70))))),(14,22)),(15,(16,17))),(11,12)),13),10))))));
	TREE 'Strict+' = (1,(2,(3,(4,(5,6,((((((((7,(8,9)),((18,20),(19,21))),(((23,24),((25,26),27,28)),((29,(30,31)),(32,((((((33,35),36),54,55,59),56,(57,58),61),51,52,53,60,62,63,((64,67),68),65,66),(((37,38),(39,44),40,42,43,(((45,46),47,48,49),50)),41),69,70))))),(14,22)),(15,(16,17))),(11,12)),13),10))))));
	TREE 'Strict+' = (1,(2,(3,(4,(5,6,((((((((7,(8,9)),((18,20),(19,21))),(((23,24),((25,26),27,28)),((29,(30,31)),(32,((((((33,35),36),54,55,59),56,(57,58),61),51,52,53,60,62,63,((64,67),68),65,66),(((37,38),(39,44),40,42,43,(((45,46),47,48,49),50)),41),69,70))))),(14,22)),(15,(16,17))),(11,12)),13),10))))));
	TREE 'Strict+' = (1,(2,(3,(4,(5,6,(((((7,(8,9)),((18,(20,21)),19)),((23,24),((25,26),(27,(28,((29,(31,((32,((((((((37,42),(((45,46),(47,(48,49))),50)),40),((39,44),43)),41),38),69),(((51,53,((((54,59),55,61),56,(57,58)),60,((62,63),65),((64,67),68),66)),52),70))),((33,35),36)))),30)))))),(14,22)),11,(12,((15,16),17))),10,13)))));
	TREE 'Strict+' = (1,(2,(3,(4,(5,6,(((((7,(8,9)),((18,(20,21)),19)),((23,24),((25,26),(27,(28,((29,(31,((32,((((((((37,42),(((45,46),(47,(48,49))),50)),40),((39,44),43)),41),38),69),(((51,53,((((54,59),55,61),56,(57,58)),60,((62,63),65),((64,67),68),66)),52),70))),((33,35),36)))),30)))))),(14,22)),11,(12,((15,16),17))),10,13)))));
	TREE 'Strict+' = ((1,2),(3,(4,((5,6),((((((7,(8,9)),((18,(20,21)),19)),(14,22)),((((23,(25,(26,27))),24),28),((29,30),(31,((32,(((37,38,39,40,41,42,43,44,(((45,46),(47,48,49)),50)),69),((((51,(53,((60,66),((62,63),65)))),((((54,(55,61)),56),((57,58),59)),((64,67),68))),52),70))),((33,35),36)))))),(12,((15,16),17))),(10,13),11)))));
	TREE 'Strict+' = ((1,2),(3,(4,((5,6),((((((7,(8,9)),((18,(20,21)),19)),(14,22)),((((23,(25,(26,27))),24),28),((29,30),(31,((32,(((37,38,39,40,41,42,43,44,(((45,46),(47,48,49)),50)),69),((((51,(53,((60,66),((62,63),65)))),((((54,(55,61)),56),((57,58),59)),((64,67),68))),52),70))),((33,35),36)))))),(12,((15,16),17))),(10,13),11)))));
	TREE 'Strict+' = (1,(2,(3,(4,((5,6),((((((7,(8,9)),((18,(20,21)),19)),(14,22)),((((23,(25,(26,27))),24),28),((29,30),(31,((32,(((37,38,39,40,41,42,43,44,(((45,46),(47,48,49)),50)),69),((((51,(53,((60,66),((62,63),65)))),((((54,(55,61)),56),((57,58),59)),((64,67),68))),52),70))),((33,35),36)))))),(12,((15,16),17))),(10,13),11))))));
	TREE 'Strict+' = (1,(2,(3,(4,((5,6),((((((7,(8,9)),((18,(20,21)),19)),(14,22)),((((23,(25,(26,27))),24),28),((29,30),(31,((32,(((37,38,39,40,41,42,43,44,(((45,46),(47,48,49)),50)),69),((((51,(53,((60,66),((62,63),65)))),((((54,(55,61)),56),((57,58),59)),((64,67),68))),52),70))),((33,35),36)))))),(12,((15,16),17))),(10,13),11))))));
	TREE 'Strict+' = (1,(2,(3,(4,((5,6),((((((7,(8,9)),((18,(20,21)),19)),(14,22)),((((23,(25,(26,27))),24),28),((29,30),(31,((32,(((37,38,39,40,41,42,43,44,(((45,46),(47,48,49)),50)),69),((((51,(53,((60,66),((62,63),65)))),((((54,(55,61)),56),((57,58),59)),((64,67),68))),52),70))),((33,35),36)))))),(12,((15,16),17))),(10,13),11))))));
	TREE 'Strict+' = ((1,2),(3,(4,((5,6),((((((7,(8,9)),((18,(20,21)),19)),(14,22)),((((23,(25,(26,27))),24),28),((29,30),(31,((32,(((37,38,39,40,41,42,43,44,(((45,46),(47,48,49)),50)),69),((((51,(53,((60,66),((62,63),65)))),((((54,(55,61)),56),((57,58),59)),((64,67),68))),52),70))),((33,35),36)))))),(12,((15,16),17))),(10,13),11)))));
	TREE 'Strict+' = ((1,2),(3,(4,((5,6),((((((7,(8,9)),((18,(20,21)),19)),(14,22)),((((23,(25,(26,27))),24),28),((29,30),(31,((32,(((37,38,39,40,41,42,43,44,(((45,46),(47,48,49)),50)),69),((((51,(53,((60,66),((62,63),65)))),((((54,(55,61)),56),((57,58),59)),((64,67),68))),52),70))),((33,35),36)))))),(12,((15,16),17))),(10,13),11)))));
	TREE 'Strict+' = ((1,2),(3,(4,((5,6),((((((7,(8,9)),((18,(20,21)),19)),(14,22)),((((23,(25,(26,27))),24),28),((29,30),(31,((32,(((37,38,39,40,41,42,43,44,(((45,46),(47,48,49)),50)),69),((((51,(53,((60,66),((62,63),65)))),((((54,(55,61)),56),((57,58),59)),((64,67),68))),52),70))),((33,35),36)))))),(12,((15,16),17))),(10,13),11)))));
	TREE 'Strict+' = ((1,2),(3,(4,((5,6),((((((7,(8,9)),((18,(20,21)),19)),(14,22)),((((23,(25,(26,27))),24),28),((29,30),(31,((32,(((37,38,39,40,41,42,43,44,(((45,46),(47,48,49)),50)),69),((((51,(53,((60,66),((62,63),65)))),((((54,(55,61)),56),((57,58),59)),((64,67),68))),52),70))),((33,35),36)))))),(12,((15,16),17))),(10,13),11)))));
	TREE 'Strict+' = ((1,2),(3,(4,((5,6),((((7,(8,9)),((18,(20,21)),19)),((14,22),(((((23,24,(25,(26,27))),28),31),(29,30)),((32,(((((37,39,40,41,42,43,44),(((45,46),50),((47,48),49))),38),69),((((51,53),(((((((54,(55,59)),61),56),(57,58)),66),60),(((62,63),65),((64,67),68)))),52),70))),((33,35),36))))),((10,13),(11,(12,((15,16),17)))))))));
	TREE 'Strict+' = ((1,2),(3,(4,((5,6),((((7,(8,9)),((18,(20,21)),19)),((14,22),(((((23,24,(25,(26,27))),28),31),(29,30)),((32,(((((37,39,40,41,42,43,44),(((45,46),50),((47,48),49))),38),69),((((51,53),(((((((54,(55,59)),61),56),(57,58)),66),60),(((62,63),65),((64,67),68)))),52),70))),((33,35),36))))),((10,13),(11,(12,((15,16),17)))))))));
	TREE 'Strict+' = (1,2,(3,(4,((5,6),(((((((7,8),9),((18,(20,21)),19)),14),(22,(((23,24),(((25,26),27),28)),(((29,30),(32,(((33,(34,35)),36),(((((37,40),(38,(41,(44,(((45,46),((47,49),48)),50))),42,43)),39),69),((((((((((51,53),(62,63),((64,67),68),65),60,66),56),(57,58)),61),54),(55,59)),52),70))))),31)))),(11,(12,((15,16),17)))),(10,13))))));
	TREE 'Strict+' = ((1,2),(3,(4,((5,6),(((((((7,8),9),((18,(20,21)),19)),14),(22,(((23,24),(((25,26),27),28)),(((29,30),(32,(((33,(34,35)),36),(((((37,40),(38,(41,(44,(((45,46),((47,49),48)),50))),42,43)),39),69),((((((((((51,53),(62,63),((64,67),68),65),60,66),56),(57,58)),61),54),(55,59)),52),70))))),31)))),(11,(12,((15,16),17)))),(10,13))))));
	TREE 'Strict+' = ((1,2),(3,(4,((5,6),(((((((7,8),9),((18,(20,21)),19)),14),(22,(((23,24),(((25,26),27),28)),(((29,30),(32,(((33,(34,35)),36),(((((37,40),(38,(41,(44,(((45,46),((47,49),48)),50))),42,43)),39),69),((((((((((51,53),(62,63),((64,67),68),65),60,66),56),(57,58)),61),54),(55,59)),52),70))))),31)))),(11,(12,((15,16),17)))),(10,13))))));
	TREE 'Strict+' = ((1,2),(3,(4,((5,6),(((((((7,8),9),((18,(20,21)),19)),14),(22,(((23,24),(((25,26),27),28)),(((29,30),(32,(((33,(34,35)),36),(((((37,40),(38,(41,(44,(((45,46),((47,49),48)),50))),42,43)),39),69),((((((((((((51,53),((62,65),63)),((64,67),68)),66),60),56),(57,58)),61),54),(55,59)),52),70))))),31)))),(11,(12,((15,16),17)))),(10,13))))));
	TREE 'Strict+' = ((1,2),(3,(4,((5,6),(((((((7,8),9),((18,(20,21)),19)),14),(22,(((23,24),(((25,26),27),28)),(((29,30),(32,(((33,(34,35)),36),(((((37,40),(38,(41,(44,(((45,46),((47,49),48)),50))),42,43)),39),69),((((((((((((51,53),((62,65),63)),((64,67),68)),66),60),56),(57,58)),61),54),(55,59)),52),70))))),31)))),(11,(12,((15,16),17)))),(10,13))))));
	TREE 'Strict+' = ((1,2),(3,(4,((5,6),(((((((7,8),9),((18,(20,21)),19)),14),(22,(((23,24),(((25,26),27),28)),(((29,30),(32,(((33,(34,35)),36),(((((37,40),(38,(41,(44,(((45,46),((47,49),48)),50))),42,43)),39),69),((((((((((((51,53),((62,65),63)),((64,67),68)),66),60),56),(57,58)),61),54),(55,59)),52),70))))),31)))),(11,(12,((15,16),17)))),(10,13))))));
	TREE 'Strict+' = ((1,2),(3,(4,((5,6),(((((((7,8),9),((18,(20,21)),19)),14),(22,(((23,24),(((25,26),27),28)),(((29,30),(32,(((33,(34,35)),36),(((((((((37,38),42),43),(41,(((45,46),50),((47,48),49)))),40),44),39),69),((((((((((((51,53),((62,65),63)),((64,67),68)),66),60),56),(57,58)),61),54),(55,59)),52),70))))),31)))),(11,(12,((15,16),17)))),(10,13))))));
	TREE 'Strict+' = ((1,2),(3,(4,((5,6),((((7,8,9),((18,(20,21)),19)),14,22,((23,24),((25,26),27),28,(((29,30),(32,(((33,(34,35)),36),(((((37,38),(40,(((41,(((45,46),50),((47,48),49))),42),43))),39,44),69),(((((((((51,53),(62,63,65)),((64,67),68)),66),60),(56,(57,58))),(55,59),61,70),54),52))))),31))),((10,13),(11,(12,((15,16),17)))))))));
	TREE 'Strict+' = ((1,2),(3,(4,((5,6),((((7,8,9),((18,(20,21)),19)),14,22,((23,24),((25,26),27),28,(((29,30),(32,(((33,(34,35)),36),(((((37,38),(40,(((41,(((45,46),50),((47,48),49))),42),43))),39,44),69),(((((((((51,53),(62,63,65)),((64,67),68)),66),60),(56,(57,58))),(55,59),61,70),54),52))))),31))),((10,13),(11,(12,((15,16),17)))))))));
	TREE 'Strict+' = ((1,2),(3,(4,((5,6),((((7,8,9),((18,(20,21)),19)),14,22,((23,24),((25,26),27),28,(((29,30),(32,(((33,(34,35)),36),(((((37,38),(40,(((41,(((45,46),50),((47,48),49))),42),43))),39,44),69),(((((((((51,53),(62,63,65)),((64,67),68)),66),60),(56,(57,58))),(55,59),61,70),54),52))))),31))),((10,13),(11,(12,((15,16),17)))))))));
	TREE 'Strict+' = ((1,2),(3,(4,((5,6),((((7,8,9),((18,(20,21)),19)),14,22,((23,24),((25,26),27),28,(((29,30),(32,(((33,(34,35)),36),(((((37,38),(40,(((41,(((45,46),50),((47,48),49))),42),43))),39,44),69),(((((((((51,53),(62,63,65)),((64,67),68)),66),60),(56,(57,58))),(55,59),61,70),54),52))))),31))),((10,13),(11,(12,((15,16),17)))))))));
	TREE 'Strict+' = (1,2,(3,(4,((5,6),((((7,8,9),((18,(20,21)),19)),14,(22,((23,24),((25,26),27),28,(((29,30),(32,(((33,(34,35)),36),((((37,38,(40,(((41,(((45,46),50),((47,48),49))),42),43))),(39,44)),69),(((((((((((51,53),(62,65),63),(64,67),68),66),60),56),61),(55,(59,70))),(57,58)),54),52))))),31)))),((10,13),(11,(12,((15,16),17)))))))));
	TREE 'Strict+' = ((1,2),(3,(4,((5,6),((((7,8,9),((18,(20,21)),19)),14,(22,((23,24),(((25,26),27),28),(((29,30),(32,(((33,(34,35)),36),((((37,38,(40,(((41,(((45,46),50),((47,48),49))),42),43))),39,44),69),(((((((((((51,53),(62,65),63),(64,67),68),66),60),56),61),(55,(59,70))),(57,58)),54),52))))),31)))),((10,13),(11,(12,((15,16),17)))))))));
	TREE 'Strict+' = ((1,2),(3,(4,((5,6),((((7,8,9),((18,(20,21)),19)),14,(22,((23,24),(((25,26),27),28),(((29,30),(32,(((33,(34,35)),36),((((37,38,(40,(((41,(((45,46),50),((47,48),49))),42),43))),39,44),69),(((((((((((51,53),(62,65),63),(64,67),68),66),60),56),61),(55,(59,70))),(57,58)),54),52))))),31)))),((10,13),(11,(12,((15,16),17)))))))));
	TREE 'Strict+' = ((1,2),(3,(4,((5,6),((((7,8,9),((18,(20,21)),19)),14,(22,((23,24),(((25,26),27),28),(((29,30),(32,(((33,(34,35)),36),((((37,38,(40,(((41,(((45,46),50),((47,48),49))),42),43))),39,44),69),(((((((((((51,53),(62,65),63),(64,67),68),66),60),56),61),(55,(59,70))),(57,58)),54),52))))),31)))),((10,13),(11,(12,((15,16),17)))))))));
	TREE 'Strict+' = ((1,2),(3,(4,((5,6),((((7,8),9),14,((18,(20,21)),19),22,((23,24),(25,26),27,28,(((29,30),(32,(((33,(34,35)),36),(((37,38,(39,44),40,41,42,43,((45,46),((47,49),48),50)),69),((((51,53),((((62,63,65),66),68),(64,67))),52),((54,((56,(57,58),60),61)),(55,59,70))))))),31))),((10,13),(11,(12,((15,16),17)))))))));
	TREE 'UNTITLED+' = ((1,2),(3,(4,((5,6),(((((7,8),9),((18,(20,21)),19)),14,22,((23,24),((((25,26),27),28),(((29,30),(32,((33,(34,35),36),((((((((37,38),40,(((41,((45,46),(47,48,49),50)),42),43)),44),73),39),(71,72)),69),((((((((51,53),(62,65),63),(64,67),68),66),60),56,(57,58)),54,55,59,61,70),52))))),31)))),((10,13),(11,(12,((15,16),17)))))))));

END;


BEGIN ASSUMPTIONS;
	OPTIONS DEFTYPE = unord PolyTcount = MINSTEPS;
	TYPESET * UNTITLED   =  unord:  1 -  278;

END;

BEGIN MacClade;
	Version 4.0 87;
	LastModified 2084241196;
	FileSettings treewindow '1' '1' '55' '1';
	Singles 000;
	Editor 00011001111111100100010010 '0' '24' Geneva '9' '218' '1' all;
	EditorPosition '65' '34' '771' '1201';
	TreeWindowPosition '46' '6' '801' '1230';
	ListWindow Characters closed Geneva '9' '50' '10' '129' '501' 000;
	ListWindow Taxa closed Geneva '9' '50' '10' '273' '332' 100000000;
	ListWindow Trees open Geneva '9' '579' '107' '129' '379';
	ListWindow TypeSets closed Geneva '9' '50' '10' '276' '490';
	ListWindow WtSets closed Geneva '9' '50' '10' '276' '490';
	ListWindow ExSets closed Geneva '9' '50' '10' '276' '490';
	ListWindow CharSets closed Geneva '9' '50' '10' '276' '490';
	ListWindow TaxSets closed Geneva '9' '50' '10' '276' '490';
	ListWindow CharPartitions closed Geneva '9' '50' '10' '276' '490';
	ListWindow CharPartNames closed Geneva '9' '50' '10' '276' '490';
	ListWindow WtSets closed Geneva '9' '50' '10' '276' '490';
	ChartWindowPosition '52' '30' '772' '1220';
	StateNamesSymbols closed Geneva '9' '10' '50' '30' '148' '220';
	WindowOrder List Trees Tree;
	OtherSymbols & / 00 ? -;
	Correlation '0' '0' '1000' '0' '0' 10011010;
	Salmo 00000001;
	EditorFile '2';
	ExportHTML _ MOSS '100' 110000;
	PrettyPrint 10;
	CharLegendPosition '729' '1135' '99' '85';
	TreeLegendPosition '740' '1037' '88' '93';
	EditorToolsPosition '440' '1032' '115' '165';
	TreeToolsPosition '424' '46' '126' '138';
	TreeWindowProgram 00;
	TreeWindow 0000;
	Continuous '0' '3' 1;
	Calculations 1100001;
	SummaryMode '0' '0' 0;
	Charts Geneva '9' ( normal ) 0010;
	NexusOptions '0' '0' '50' 001011011;
	TipLabel '1';
	TreeFont Geneva '9' ( normal );
	TreeShape 1.0 1.0 0101;
	TraceLabels 0101;
	ChartColors '0' '0' '65535' '9' '0' 1;
	ChartBiggestSpot 1;
	ChartPercent 10;
	ChartBarWidth '10' 1;
	ChartVerticalAxis 10101;
	ChartMinMax '0';
	TraceAllChangesDisplay '0' 1;
	BarsOnBranchesDisplay '1' '0' '60000' '10000' '10000' '10000' '10000' '60000' '65000' '65000' '65000' '6' '1' 0000111;
	ContinuousBranchLabels 0;
	AllStatesBranchLabels 1;
	IndexNotation '2' 1;
	PrintTree 10.00 '4' '2' '2' '2' '2' '2' '2' '2' '2' '2' '2' Geneva '9' ( normal ) Geneva '10' ( normal ) Geneva '9' ( normal ) Geneva '9' ( normal ) Geneva '9' ( bold ) Geneva '9' ( normal ) Geneva '9' ( normal ) '83' '115' '13' '45' '116' '148' '13' '45' '149' '181' '13' '45' '182' '214' '13' '45' '258' '47' '0' '0' '-3365' '663' '439' '35' '517' '35' '517' '391' '24' '35' '1' '1' '1' '1' '0' '15' '-39' '4' '-40' '0' '1' '2' '1' '8' '10' '8' '0' '2' 0100110000000000010100000110000;
	MatchChar 00 .;
	EntryInterpretation 01;
	ColorOptions 00;
	TreeTools '0' '5' '4' '0' '10' '4' '0' 00100111111101110;
	EditorTools '0' '0' '0' '1000' '0' '0' '6' '3' '1' 100010101110011;
	PairAlign '2' '2' '3' '2' '1' '1' '2' '1' '3' 1010;
	BothTools '1';

END;
BEGIN MESQUITECHARMODELS;
	ProbModelSet * UNTITLED   =  'Mk1 (est.)':  1 -  278;
END;

Begin MESQUITE;
		MESQUITESCRIPTVERSION 2;
		TITLE AUTO;
		tell ProjectCoordinator;
		timeSaved 1395191616921;
		getEmployee #mesquite.minimal.ManageTaxa.ManageTaxa;
		tell It;
			setID 0 448398220000239431;
		endTell;
		getEmployee #mesquite.charMatrices.ManageCharacters.ManageCharacters;
		tell It;
			setID 0 6131485511813259781;
			tell It;
				setDefaultOrder  0 1 2 3 4 5 272 6 7 8 9 10 11 12 13 14 15 16 17 18 19 20 21 22 23 24 25 26 27 28 29 30 31 32 33 34 35 36 37 38 39 40 41 42 43 44 45 46 47 48 49 50 51 52 273 274 53 73 54 55 56 57 58 59 60 61 62 63 64 65 66 67 68 69 70 71 72 74 75 76 77 78 79 80 81 82 83 84 85 86 87 88 89 90 91 92 93 94 95 96 97 98 99 100 101 102 103 104 105 106 107 108 109 110 111 112 113 114 115 116 117 118 119 120 121 122 123 124 125 126 127 128 129 130 131 132 133 134 135 136 137 138 139 140 141 142 143 144 145 146 147 148 149 150 151 152 153 154 155 156 157 158 159 160 161 162 163 164 276 165 166 167 168 169 170 171 172 173 174 175 176 177 178 179 180 181 182 183 184 277 185 186 187 188 189 190 191 192 193 194 195 196 197 198 199 200 201 202 203 204 205 206 207 208 209 210 211 212 213 214 215 216 217 218 219 220 221 222 223 224 275 225 226 227 228 229 230 231 232 233 234 235 236 237 238 239 240 241 242 243 244 245 246 247 248 249 250 251 252 253 254 255 256 257 258 259 260 261 262 263 264 265 266 267 268 269 270 271;
				attachments ;
			endTell;
			mqVersion 275;
			checksumv 0 3 1981561295 null  getNumChars 278 numChars 278 getNumTaxa 76 numTaxa 76   short true   bits 255   states 255   sumSquaresStatesOnly 439097.0 sumSquares 439097.0 longCompressibleToShort false usingShortMatrix true   NumFiles 1 NumMatrices 1;
			mqVersion;
		endTell;
		getWindow;
		tell It;
			suppress;
			setResourcesState false false 100;
			setPopoutState 400;
			setExplanationSize 0;
			setAnnotationSize 0;
			setFontIncAnnot 0;
			setFontIncExp 0;
			setSize 841 1112;
			setLocation 0 22;
			setFont SanSerif;
			setFontSize 10;
			getToolPalette;
			tell It;
			endTell;
			desuppress;
		endTell;
		getEmployee  #mesquite.charMatrices.BasicDataWindowCoord.BasicDataWindowCoord;
		tell It;
			showDataWindow #6131485511813259781 #mesquite.charMatrices.BasicDataWindowMaker.BasicDataWindowMaker;
			tell It;
				getWindow;
				tell It;
					setExplanationSize 30;
					setAnnotationSize 20;
					setFontIncAnnot 0;
					setFontIncExp 0;
					setSize 741 1045;
					setLocation 0 22;
					setFont SanSerif;
					setFontSize 10;
					getToolPalette;
					tell It;
						setTool mesquite.charMatrices.BasicDataWindowMaker.BasicDataWindow.ibeam;
					endTell;
					setActive;
					setTool mesquite.charMatrices.BasicDataWindowMaker.BasicDataWindow.ibeam;
					colorCells  #mesquite.charMatrices.NoColor.NoColor;
					colorRowNames  #mesquite.charMatrices.TaxonGroupColor.TaxonGroupColor;
					colorColumnNames  #mesquite.charMatrices.CharGroupColor.CharGroupColor;
					colorText  #mesquite.charMatrices.NoColor.NoColor;
					setBackground White;
					toggleShowNames on;
					toggleShowTaxonNames on;
					toggleTight off;
					toggleThinRows off;
					toggleShowChanges on;
					toggleSeparateLines off;
					toggleShowStates on;
					toggleAutoWCharNames on;
					toggleAutoTaxonNames off;
					toggleShowDefaultCharNames off;
					toggleConstrainCW on;
					toggleBirdsEye off;
					toggleShowPaleGrid off;
					toggleShowPaleCellColors off;
					togglePaleInapplicable on;
					toggleShowBoldCellText off;
					toggleAllowAutosize on;
					toggleColorsPanel off;
					toggleDiagonal on;
					setDiagonalHeight 80;
					toggleLinkedScrolling on;
					toggleScrollLinkedTables off;
				endTell;
				showWindow;
				getWindow;
				tell It;
					forceAutosize;
				endTell;
				getEmployee #mesquite.charMatrices.ColorByState.ColorByState;
				tell It;
					setStateLimit 9;
					toggleUniformMaximum on;
				endTell;
				getEmployee #mesquite.charMatrices.ColorCells.ColorCells;
				tell It;
					setColor Red;
					removeColor off;
				endTell;
				getEmployee #mesquite.categ.StateNamesStrip.StateNamesStrip;
				tell It;
					showStrip off;
				endTell;
				getEmployee #mesquite.charMatrices.AnnotPanel.AnnotPanel;
				tell It;
					togglePanel off;
				endTell;
				getEmployee #mesquite.charMatrices.CharReferenceStrip.CharReferenceStrip;
				tell It;
					showStrip off;
				endTell;
				getEmployee #mesquite.charMatrices.QuickKeySelector.QuickKeySelector;
				tell It;
					autotabOff;
				endTell;
				getEmployee #mesquite.charMatrices.SelSummaryStrip.SelSummaryStrip;
				tell It;
					showStrip off;
				endTell;
				getEmployee #mesquite.categ.SmallStateNamesEditor.SmallStateNamesEditor;
				tell It;
					panelOpen true;
				endTell;
			endTell;
		endTell;
		endTell;
end;
