# Supplementary material for: Fossil Dolphin Otekaikea marplesi (Latest Oligocene, New Zealand) Expands the Morphological and Taxonomic Diversity of Oligocene Cetaceans
Source: PLoS One. 2014 Sep 24;9(9):e107972. doi: 10.1371/journal.pone.0107972 (PMC4176723; doi:10.1371/journal.pone.0107972)
Supplement: Appendix S2 — Cladistic matrix in TNT format. (ZIP) [file pone.0107972.s002.zip]

Archive with 3 entries (2 files):
- Tanaka & Fordyce Appendix S2.tnt
- __MACOSX/
- __MACOSX/._Tanaka & Fordyce Appendix S2.tnt
