# Supplementary material for: Fossil Dolphin Otekaikea marplesi (Latest Oligocene, New Zealand) Expands the Morphological and Taxonomic Diversity of Oligocene Cetaceans
Source: PLoS One. 2014 Sep 24;9(9):e107972. doi: 10.1371/journal.pone.0107972 (PMC4176723; doi:10.1371/journal.pone.0107972)
Supplement: Appendix S2 — Cladistic matrix in TNT format. (ZIP) [file pone.0107972.s002.zip › Tanaka & Fordyce Appendix S2.tnt]

xread
278 76
Georgiacetus_vogtlensis	?000?20000000?02?0000?000??0?000020??0000?0?0??-003022--100?000?040000000???0--000000000000000-000?00-000?0000?000000?0000--?00000?0-??00??0?000-?00??0?0?000000????????-?0?00?????????0??0?0-???000?000???0??0?0???0???????0?00?0????0???????????????????????????????????????????????
Zygorhiza_kochii	0000020000001002000000000?000000020000000?0?000-[1 2]03022--1000000?04000000000?0--000000000000001-000?00-000?0010000010001000?-0000[2 3]000-0000000-0?1-0?????0010010100000000000?0100??00?00[0 1]0000?00000000000?0?0?0?0000?00000000?000002???00?00????0?0??000????????????????????????????????
Archaeodelphis_patrius	?????????1??1??1?0???????????????2??0100?0211?00?1???????00010000000000????-?-00000100?0001001-?000?0-000??010001000???000--?100?000-0000?00-0?10011??3?011010000??1?00?-?0?10?0?1????????0??-??01??0?0???????????????????????????????????????????????????????????????????????????????
Xenorophus_sloanii	?000?0001110110110020?000????????2000100?2111??021??????0100101?00001000000?0-00000100?000100000100??1?????????????????000-??0?0?0??-??000??????????????????????????????-????????????????????-????????????????????????????????????????????????????????????????????????????????????????
Agorophius_pygmaeus	?????0???1??0?01????0???0??0?000?-????01?11010?02011000011101010?000000000??0-000000[1 2]010?0?0010010010010011010010000011????????0????-0?00??????0??1?11??0???????0???????-????????????????????-?????????????????????????????????0??????????????????????????????????????????????????????
Patriocetus_kazakhstanicus	2000?0?011??1101??000?000?????0?00?01?01?01?1000?0010010111010100010000000??0-?0?00010?0?020000010010010011?1001001001??00??????????-??00??????30??11?300101??001???????-?[0 1]?????????????????000??1????????????????????????????????????????????????????????????????????????????????????
Orycterocetus_crocodilinus	2000?0[0 1]0110?010010131?--2????????11??????110100110111[0 1][0 1]11210011001101000002001111?000[0 1]00002?01-001?0000111100000010-400200--21003000-0000?10-0-2002100001012[2 3]1100??00002-?1101101001000100?00-200??00012?00101110?021?????????????????????????????????????????????????????????????????
Physeter_catodon	210110111110010010131-1120[0 1][4 5]00002[0 1]102110011010210001111012000111001010000020001110000100-01001-001010-0110110000110-400200--22003000-000011?-1-300111001100230?001010002023111100001000100100020010000111?010111020[1 2]10112241110?100100100000011100011011000?0?0?????0000000010??001211
Kogia_breviceps	010110011110110010111---201010002101211102101001[1 2]02111110-?0011100-1100000220011100001---------000101-0111111100[0 1]000400210--21000000-0000101-2??00010001110130100101000202311010000211010011001201000011110101110202000102211101110100120010011000001011000?0?0?????0000002010??001001
Waipatia_maerewhenua	?00?000001??110110?20?100???000010001110?010102020210110012010100010001100000-00100010100020001011?10010011110100010001100--???0?100-00000???00200[1 2]11110010020000??10111102010201000000111100011011101000100102100?20??00?0???????????????????????????????????????????????????????????
Squalodon_calvertensis	2100?0000122110110001?1000?0?000000??10[0 1]?11?1030201101[0 1]011201110001000110?000-00100020000020001011110010211110010000000110-????00110-0000??0?002002[0 1]0100010021000??1000?202010100000010111000102112101020?00102100120??20?????01??????1???10?012100?11????????????????????????????????
Notocetus_vanbenedeni	20001000012211001?1011101???01101001???-?1101120[0 1]0210100002111110010000100010-001000?010101??11011?[1 2][0 1]1102?111001000[0 1]1011000-?310[2 3]111-1?00??????20??121300100111010010111202010100002001111000111112100000100103100000??00?????????????????102-021?????????????????????????????????????
Prosqualodon_davidis	0100100001211100?00200110010?000?00-1??1?010102[0 1][1 2]011001001[1 2]011110110001100000-001000?0100020011011?100102?111001001000??0?0?0200[2 3]1?0-0?00000-00[2 3]0?21???001002?01???12?0?-0?01????1????????0?01[0 1]101???01????????00??00??????????????20??000102-021???10????????????????????????????????
Squaloziphius_emlongi	?????00?01??1?01?0???????????????000111??011112020010110001011100110001100010-00100000100010021020?100102111100000201011110-?000?120-0?00?10-00300[1 2]10000111020110???????-????????????????????-????????????????????????????????????????????????????????????????????????????????????????
Zarhachis_flagellator	20001000012214011011111020170110210???????1?1220201100000111111110100?0100000-0010002000002001101001[0 1]110211110012000111121??1310[2 3]111-0000?20-01300?12130010020101??1211?100010100[0 1]0[0 1]1011120000[0 1]?1?21?1020[0 1]001031101001000?0??0010?????2???????????????????????????????????????????????
Pomatodelphis_inaequalis	20001000011224001011??????07?110?10?1??-?0?11220?021000011101?1110100??100000-001000?0?00020001010?001?020111001201010??1??-131??111-0000??0-01300???13?010001000000211?-0?01?100000101012000-121?2101020?0?102110000?????????0???????????????????????????????????????????????????????
Platanista_gangetica	2000100001222410001111??11150110011-1?1?0331122120[0 1]2011001[1 2]110111010002[0 1]00000-001000200000100[0 1]10010[1 2]0010311110012110000120?013100111-0000120-0130010?1300000[1 2]10010?10111??00101000101111120010111120001201001031100000000000100?0011002000102--21000[0 1]2001111100?????10??00010101101010
Tasmacetus_shepherdi	200111000122111010111011012501002[0 1]0031011212103000010110001010100211101100110100101000101010012021?21010[2 3]01100110021300110-120000111-000003111031001110111003?1101?100010220112010120100001100021100001210000101120001120-211101010[0 1]0?220??010010101100001100?0?????100011110111110101
Berardius_bairdii	2001200001121101?0113----12210012[0 1]00310003121020[0 1 2]1010110102010110211001100110100100000201010001021?2?010301100110020[3 4]00110-?200011?1-0000130110310010?00110130100101000102?0111011010100001000111?000012100001211200001???21110002000011001010110101000011110?0?????10001121011111?[1 2]01
Ziphius_cavirostris	200121[0 1]00122110[0 1]101-1----12310012000310013121000[0 1]0010110101010110211000110210100101000101010011021011010301100110021[3 4]0[0 1]100-?20001111-000013111-310111?0111103[0 1]1001?100010210101010120100001110021100001210000121121100120?211101010000200010[0 1]0[0 1]0010110000110000?????100011110111110101
Mesoplodon_ginkgodens	200121[0 1]10112110110113----123100121003100?30210001?01011010[0 1]010110211100100120100101000101?10011021?110?0201100200021302?00??200??1?1-000013111-310?????1111030100100000102?01110101101000011100211000112100?0121021001020?21110?0110002000101000010100000110??0?????100011310?111??101
Xiphiacetus_bossi	200120000122141101111-112??70100?000111[0 1]101011002001011000[1 2]011110210000101010-0010000000102002002001[0 1][0 1]?021110001002110[1 2]100-?131001?0??01001?00?310210000110010100011000?-?[2 3]01010101[0 2]001100?00-01111001020[0 1]00102101000??001001?01????0?100011020201001?????????????????????????????????
Lipotes_vexillifer	20001000212203110012101110060110000021101320100000020110101011110011001000010-001000000031100221010101103111101100001111010003213121010100110203112100101111311010?000020031112111000111101100101100000200001021111010?20000001101120012100002020011120011111020?10010??00310?00100000
Parapontoporia_sternbergi	2000?0112122131110111?112??[6 7]?110?00021?01?10?100[0 1]0010110101011110011000000??0-001000000001100121010210?021111010001010[1 2]101000??1?1?1-00101???[1 2]0310211030110020001???????0????????????????????0???????????????????????????????????0?????????0??????????????????????????????????????????
Inia_geoffrensis	200010[0 1]10122131100121011000601000100211013101000[0 1 2]001011000[1 2]010100111100000002-00100000003110010101020[0 1]10301110110010[0 1]1110110--0[0 1]3120-10100---203102110[1 2 3]0111[1 3][1 2][0 1]00101010020-311020000100[0 1]01011000211001112010[0 1]10011110000001002011010210200010001000-2120001110?20?10010??00110?00111011
Pontoporia_blainvillei	2000100101221311011110112007011001002110101010[0 1]010[0 1]10110001011110311100010002-001000001001100120000100103111101100001021011103100121-101011[0 1]22031020003010012[0 1]10101010020-31102000010101101110[0 1]211001102010012010110010002000011010210200010000000-2120001110?20?10010??00110100110000
Pliopontos_littoralis	?00??00?01??1??110?11???2????????000?????1??1000[0 1]011011000[1 2]011100111100000[0 1]01-0010?000100110012001?101103011101100101021?1[0 1]00??[0 1]01?1?1?100??-00310???0?0110020001??0100?-1?1100000010?0110?11-111?0011020?00122101000???21001?1???????2???????????????????????????????????????????????
Brachydelphis_mazeasi	001010[0 1]001121101?11?1??????40?1?100011?0?2111010[1 2]011011000[0 1]011100111100000001-00100000100110012001011010[2 3]0111010000?101?010003[1 2]1?1?[0 1]?1?10000200[2 3]10[1 2]??0?111001??01010100?013110000?00000110110011110?1?0???0?122??11?0????10????????2?????????????10111????????????????????????????????
Kentriodon_pernix	1011101001121101001110101??6??00??003110131011201011011000[1 2]011100011000100010-001000002001200120110200102[0 1]11102000100011[0 1]110???1[2 3]121?1010??100-310210000110[0 1]20100010200?013110200001000110100011010011020010120101100?0?000?1011????1?2????????????[0 1]10????????????????????????????????
Atocetus_iquensis	201110000112150100111?1120?5010000003110?110102010210110001011100011002100000-00121000203121112000?210102011102?[0 1]0000???110003213121?1?1001100-21??1??311?0010100010200201?11000000[0 1]0?0110110011[0 1]?0011020?10120101?101?20100101?02????1??01002?0011101????????????????????????????????
Hadrodelphis_calvertense	20001?1001221401?112101?100411000000?110?32011202001010000??1?1?0?1100?10?010-0010?0?0000121111000?1??10301?????????00??0100???1?1?1-10?00?0???????1???????????????120??-1?1??0?0?000?0?1?100-?10?001?020?1?120111??????11001?1?????1?2???10020?000000????????????????????????????????
Albireo_whistleri	0101??000112140100?11?111??50?0121003110111111202011011000[1 2]010100111110000102-0011?000002120021100?11010301100100000002101002221?110-001010000-310?1??31110021100??0200201?110210000?001101?0011?1001000001012010110010212010101?4?2110200100211001110????????????????????????????????
Denebola_brachycephala	300110?001001101?011?2???????0?????02??0???0?1202?11?1?004?01?1?001??101?0?00-?011???00031101121010100???01?111?00001??1010????1??20-00100??00?21??????01???????0??0200201?110210001000110?100111?00?1000011100111100??????????????????????????????111????????????????????????????????
Delphinapterus_leucas	310010000100120100111211101110012000111012111120201101[0 1]004[1 2]01010001111211[0 1]211-00110000103120112001010010301111100010112101010210[0 1]110-000110000-31021[1 2]0001100201000102002?13110200000000110010?11[0 1]1000100001110011110010021001011?11211?0001012[0 1]000-2110011111010100011110011010110102[1 2]
Monodon_monoceros	310010001100120[0 1]001-1211-0--100121001110131?1120201101[0 1]004[1 2]01010001111211[0 1]211-00120000[0 1]03120112101?100?0211111[1 2]0[0 1]0101011010102103110-000110000-310?1??0011002010001020020131101000000000100100110?000100001110011110111001001?11?1121110001000[0 1]00011010011111010?00011110011010010?02[1 2]
Odobenocetops_peruvianus	4--000120100010?20131111-0-??????1?-----??00110020210111?31000100011102?10-00-001?0000?03???0--000?10?103111?00021211?1101-00-11?110-0010-00-20300????30?11??110???1200?01?11?1?00000?10100100?2??000001??1?1?2111100??02?0???????????????????????????????????????????????????????????
Australithax_intermedia	?????00?00??1?01?1????????????????0?311013001???1001011013101?1?0111112110122-00110000012120?12101?110103?11002010?00021010????13121?11100???0?211?1??31?100??101???????0????????????????????0????????????????????????????????????????????????????????????????????????????????????????
Lomacetus_ginsburgi	1101100100111101?1??????????1???21003110130?10?01011011013101?1?0111112110122-00110000012120012101?110?03?1?????????002101010??13120?10100???????1????3??100??102?????????????????????????????????????????????????????????????????????????????????????????????????????????????????????
Haborophocoena_toyoshimai	?????01?01??1?01???11???2???????210?3110130011201011010013101?100011110110211-001100000???????2101?11010201100200000002?010102?12120?1?1001000?310?1??31110?21?01??020020131102100000001101010110?0010000011120101100?????????????????????????????????????????????????????????????????
Piscolithax_boreios	?101?00101101101?1?1????2???1?0?21003110120011202001011013101?1?011111?010-22-0011?000012120112101?11010201?????????002?0101?????120??1100?????????????????????????0200?01?1102100000001101010110?001000??11120101?00???0?0????1??????????????????????????????????????????????????????
Piscolithax_longirostris	010010010110110111111?1120?61?0?11003110120011202011011013[1 2]01?1?011111?010122-0011-000012?20011101?110102?110020100000?1110?02213120?1110011000310?1??311?002?102010200??1?11020000000011010??1???0011000?1112011110011?010?0??????21?????????????????????????????????????????????????
Piscolithax_tedfordi	0000100101101101?1???????????????100311011?010301001011013?01?1?0111113110?22-0011-000012120011101?110102?11002?100000?101??02??3120??1100???0?311?1??3111002?10??10200?01?11?2100000001101010110?0011000?11120111?00????10?0????????????????????11110????????????????????????????????
Salumiphocaena_stocktoni	?101??0101???101???11?1?2??61?0??10?31??1???1??010?1010?13101?1?0?11110110???-?011-000?1212?111?0??110?0201??02??0?00?2??101?????1?0???1?0??1??31?????????????1??010200????1??????0000011?1?1?111?00?00???1?120111?00?????0???01???????????0????010100????????????????????????????????
Septemtriocetus_bosselaersi	?????00?01??1?01?1????????????????0????????01120?0?1010?13?01?1?001111?010-21-00?1-0?00??????1210??11010201?0??02???001????????1?120?1110??????211?1??31??0020101???????-????????????????????-????????????????????????????????????????????????????????????????????????????????????????
Phocoena_sinus	41001001001011012111221120?4100?2100311012001000200[1 2]0[0 1]10231010100[0 1]11113011022-00110000012120110101?110103[0 1]11001010000011010002213120?1110000100211??0?31110021001010200?01?1102000000001101100111?0011000?11120?111??1122-21000102221122001012000110?00011111111101110011011010011?002
Phocoena_spinipinnis	410010010010110121112211201410012100311012011000200[1 2]0[0 1]10231010100011113011022-00110000012120110101?1[0 1]0?03[0 1]110010[0 1]00000[1 2]1010002213120?1110000100311????3111002[0 1]1010?0200201?1102000000001101100111?00110001111201[0 1]11[0 2]01122-210001022211100010120201101000111111111?1110011011010011?002
Phocoena_dioptrica	410010010011110121112211201410012100311012011120[1 2]00[1 2]01[0 1]023[1 2]010100111113011022-00110000012120110101?11010[2 3]0110010111100[1 2]1010002213120?1110000200211????311?0021[0 1]01??0200?0??1??????01??0?1??110?21??01?00????12011??001122-3100010322110?0????????11000???????1?11?11???????11???????0[1 2]
Phocoena_phocoena	410010010011110121112211201[4 5 6]10012100311012011120[1 2]00[1 2]011023[1 2]010100111113011022-001100000121201101010110?0[2 3]011001011110021010002213120-111000020021121[0 1]031110[0 1]2[0 1]10201020020131102000000001101100[0 1]21100110001111201111201022-31000103221122[0 1]01010000110100011111111101110011011010011100[1 2]
Phocoenoides_dalli	410010010010110121112211201[4 5 6]10012100311012011120200[1 2]01[0 1]023[1 2]010100111113010022-0011000001212011010101101021110010[0 1]11000[1 2]1010002213120?111000020021121[0 1]0?1110020102010200201311020000000011011101[1 2]1?0011000111120111100102[0 2]-312?010442110[0 2][0 1]00[0 1]10[0 1]0011[0 1]000011111111101110011011010011?001
Neophocaena_phocaenoides	410010010100110121112211101[0 4]10012100211012011120[1 2]00[1 2]01[0 1]023[1 2]01?100011110011122-00110000012120110101?11010[2 3][0 1]11001010000011010002213120-1110000100311?1?031110021002?1020020131102000000001101100111100110001111201111001022-210001022211[1 2]2[0 1]01012000110[0 1]10011111111101110011011010011?02[1 2]
Lissodelphis_borealis	1101100101111201?1111211201[6 7]100120013110110[0 1]112020010[0 1]1015[1 2]01?110011102[0 1]10210-001200001031200[0 1]2001?110102[0 1]1100200000101?010002213120?1010001000310?1??3111002010?010200201?1101000000001101110101?10110100101001[0 1]11111022-11[2 3]001043211201111120001101000110?1010000110111011010011?022
Cephalorhynchus_hectori	310110010110120111111211201[5 6]100121003110130110102001011015[1 2]01?100011100110210-001200001031200220010110103011002000001011010002213120?101000110-[2 3]10210031110?211010102002013110210001000110110010110011010011102111110??22?11[1 2]001?21211?00010120101111000110?1010000110111011010011?001
Lagenorhynchus_acutus	3100101201111101111112??20161001200131101001112020110110151010100011102100210-00120000103120022001?21010[2 3]011001000001011010022213120-101000100-210?1??3111102110101020?20?3110200000000110101010010011010010100111101?????212?0??43211220011110101111000110?1010000110111011010011?002
Orcaella_brevirostris	410011120100110111111???001[0 4]100110003110130111202?110110151010110011100110200-00120000103?20022001?110103011102000001??111010221?120-101000100-310????31110020001010200201?1101100000001101100100?00110100111001111[1 2]01022-1?1?01?22211101110020001111[0 1]00110?1010000110111011010011?001
Orcinus_orca	3101100211101101011112111010100101003110130110202?[0 1]10110102010110011102100110-00120000[1 2]03120022001?[1 2]10103011102000104011010[0 1]02213120-1010001?0-?10?1???1110020100011200201?11111000[0 1 2]0000101110100?101101001110011111[0 1]1[0 1]20-311?010112112200101?1?0111[0 1]000110?1010000110111011010011?001
Feresa_attenuata	310111020100110111111211101010012100311012[0 1]111202011011015[1 2]01?110011102100210-00120000100120112001011010201110[1 2]00000[1 2]011010002213120-101001100-310?1?03111102100001020020131102000000001101110101100110100111001111101122-211001033211220010101001101000110?1010000110111011010011?002
Globicephala_macrorhynchus	3101111201001101011112112001100121003110130110002?1101111510101[0 1]0011102110210-00120000200120122001?01010211100201000402?110102213120-101000100-31021??31111330000010200201?1100000000001101100101?10110100111001111001022-311?0?021?11200011[0 1]2[0 1]2011?1000110?1010000110111011010011?003
Grampus_griseus	310110000100010101111-11210210012100311012011120200101100[0 5][1 2]010110011102010211-00120000103120022001?01010201100[1 2]0[0 1]000[1 2]1?111002221?1210101000100-310?1?03111103000001020020131101[0 1]00000001101110101110010100111021111011022-311?01?32211201011101101101000110?1010000110111011010011?002
Hemisyntrachelus_cortesii	110010020110150101111???1?00100111003110?2??11202?11011015101?1?001110?100110-0012-000103?20?22001?010102?1100[1 2]000101???0101?221?120?1?1000120-310????3111102?100???2????1????2???00??0110?1???0??0011????101021111101120-1?1?01???111??????1202011110????????????????????????????????
Peponocephala_electra	110111020100110101111211201[4 5]100120003110130111[0 2]02011011015[1 2]01?110011102110210-00120000203120022001?2101020110020[0 1]0102011010002213121-101001100-310?1??3111002100001020020131102[0 1]00000001001110101?00110100101001111101122-211?0??34211221011101101111000110?1010000110111011010011?002
Pseudorca_crassidens	3101110201001101011112??101[0 1]100101003110130110[2 3]0201101111[0 5][1 2]0101[0 1]0011102[0 1][0 1]0210-001200001031201220010110102011[0 1]0[1 2]00000110101010221?120-101000120-310?1??311100210000102002013110100000000100111010010001010010100111110?[0 1]22-311?01?211?1211010[0 1]000011?1000110?1010000110101011010011?003
Delphinus_delphis	1001100201221501031112112017100120012110110011[2 3]02011011015[1 2]010100011102110210-00120000103120022001?1101020110020[0 1]00010[1 2]10100022131201101001100-310?1??3111002[0 1]10101020020131112100000001101110101110110100101001111011[0 1]21-112?0??42211221[0 1]1[0 1]101101101000110?1010000110111011010011?002
Lagenodelphis_hosei	010110020110150113111211201[6 7]100120012110101011302001001015[1 2]01?10001110?11[0 1]210-001200001031200220010210102[0 1]110020[0 1]00010210100[0 2]221312[0 1]?101001100-310?10031110021101010200201?1102100000001101010101?10110100101001111011022-212001043211221011121101111000110?1010000110101011010011?002
Sousa_chinensis	200110002112150111111211201610011[0 1]00311013001[0 1]002011011015101?11001110?[0 1]00210-00120000103120022001?010103011[0 1]020[0 1]0001[0 1]110100022131201101000100-[2 3]102100311100200000?0?00??0?11020001?0001101110101?001??10???10???1?????20-2110010112112[0 2]101102110111[0 1]000110?1010000110111011010011?002
Stenella_attenuata	200110[0 1]10112150102111211201[6 7]10012001[2 3]110110111302011011015[1 2]01?11001110?[0 1]10210-00120000103120022001?1101020110020[0 1]000[1 2]021010022213120?1010011[0 2]0-310211?3111002[0 1]101010200201311121000000011010101011101101001[0 1]1001[0 1]11011022-212001?4421122101112[0 1]101?11000110?1010000110111011010011?002
Tursiops_truncatus	100110020111150102111211201[4 5]1001200131101[0 1 2]0011[2 3]0201101101[0 5]1010110011102110210-001200001031200220010110102011[0 1]02000[0 1]0[1 2][0 1]110100[0 2]221[2 3]1201101001120-31021[0 1]0[1 3]1110021[0 1]0001020020131102101010001101110101100110100101001011111122-11[1 2]0010312112[0 2][0 1]011101101111000110?10100001101110110100111002
Sotalia_fluviatilis	100110010112150101111211201[5 6]10012000311013[0 1]010102011011015[1 2]01?1000111021[0 1]0210-00120000103120012001?01010301100200000101101010221?12001010001[0 2]0-310?1?0311100[2 3]1000010200201?1102100000001101010101?10110100111001111001020-2110010222112210110201[0 1]1101000110?1010000110111011010011?002
Steno_bredanensis	100110001112150101101211101[4 5]00002000[2 3]1101100111020110[0 1]1015[1 2]01?1100111021[0 1]0210-001200001031200120010110102011002000001021010[0 1]0221?1201101001100-31021[0 1]?31110021[0 1]000102002?131102100010001101010101?00110100101021011101022-111?0??1221122101112[0 1]101101000110?1010000110111011010011?002
Pterophocaena_nishinoi	?????????1??1??1?1???????????????1003?1011101120201??11?1?101?1000??????10?00??0??-0??????????????0?10102?1100200010??21010022213120?10100?00??31121??31110021101??0200?013110210000000110101011010?11000?11120101120??22101??????????????????????????????????????????????????????????
Stenella_kabatensis	??????1????????????11???2?????0?2???????????110?20?10?011?201??0???1102?10100????200?0???????????10?1??0??1?00100010????01012221?12???0100?10??3102?00?111?????????02002013110210000000110101010010011000010102111110?1???????????????????????????????????????????????????????????????
Miophocaena_nishinoi	??????1??1??1??1?????????????????1??3?10??101??01011010125101010001111211?211?001?00000???????21010??????0??????????0??1010??????120??01?0?????????????????????????0200?0??110?000??0?0?1???1011??????????????????????????????????????????????????????????????????????????????????????
Archaeophocaena_teshioensis	??????1???????????????????????????0??????????????0120?0110??1?10??111101102?1?00120000?131200????10???????????2?0??????1010?02???1????01???????31???????1???????????????-????????????????????-??????????????????0?????????????????????????????????????????????????????????????????????
Haborophocoena_minutus	??????1??1??1??1?????????????????1003110?2??1120[1 2]001010013101?1?0011111110211?00110000011120012101?11?10201100200010002?010102?1?120?1?10????0?310????3010002110????????0????????????????????0??????????????????-?????????????????????????????????????????????????????????????????????
Otekaikea_marplesi	?????0?????????1???20?10????????1???11???011?020??2?????111010100010?011000[0 1]00001000?010101001101101001?1?111020000000110??????0??0?-????0???0020011111?01??2??00??1011?100010201000000111?0011101??01120?00102100020??0010?????????????0000???20????0????????????????????????????????
Squalodelphis_fanianii	2000?0010122140?[1 2]-121010102401102?0??????????02??02??000???????100?0?0???0?00000?0000??????????011?20?1???1?[0 1]0200000101????????0?????????????0?20?????100??2?000?????????0????????????????????????2??1?00?0???3?0??00?????????????????????????????????????????????????????????????????
Papahu_taitapu	310??00001??1?01?0???0???????????010111110[0 3]0112020120110011010100010?01101020?001?0010101010011010010010?1??101?0???00110?????00???????00????0?210212?10?1???0?????10?0?30001010??0200011????????????????????????????????10???????????????????????????????????????????????????????????
;
cnames
{0 Length_of_rostrum_as_percent_skull_length;
{1 Premaxillae_transverse_proportion;
{2 Premaxillae_mediolateral_proportion;
{3 Premaxillae_at_apex_of_rostrum;
{4 Maxilla_length_as_percent_rostrum_length;
{5 Mesorostral_canal;
{6 Mesorostral_canal_diverging_anterior_from_posterior_to_antorbital_notch;
{7 Lateral_margin_of_rostrum_anterior_to_maxillary_flange;
{8 Rostral_constriction;
{9 Antorbital_notch;
{10 Width_of_premaxillae_at_mid-rostrum_as_percent_greatest_width_of_maxillae_at_level_of_postorbital_processes;
{11 Width_of_rostrum_at_mid-length_as_percent_greatest_width_of_maxillae_at_level_of_postorbital_processes;
{12 Width_of_rostrum_at_antorbital_notch_as_percent_greatest_width_of_maxillae_at_level_of_postorbital_processes;
{13 Premaxillae_in_dorsal_view;
{14 Suture_between_maxilla_and_premaxilla_on_rostrum;
{15 Posterior_wall_of_antorbital_notch;
{16 Vomer_anterior_to_maxilla-palatine_suture_in_ventral_view;
{17 Anterior_sinus_fossa;
{18 Number_of_double-rooted_teeth_in_maxilla;
{19 Tooth_enamel;
{20 Teeth;
{21 Upper_anterior_"teeth";
{22 Buccal_teeth_ectocingulum;
{23 Buccal_teeth_ectocingulum;
{24 Greatest_diameter_of_largest_functional_tooth_as_percent_of_greatest_width_of_maxillae_at_the_level_of_the_postorbital_processes;
{25 Anterior_mandibular_teeth;
{26 Anterior-most_mandibular_"tooth":_;
{27 Number_of_teeth_in_mandible;
{28 Length_of_mandibular_symphysis_as_percent_of_mandible_length;
{29 Mandibular_symphysis;
{30 Longitudinal_groove_on_underside_of_mandibles;
{31 Mandible;
{32 Elevation_of_coronoid_process;
{33 Antorbital_process;
{34 Angle_of_anterior_edge_of_supraorbital_process_and_the_median_line;
{35 Ratio_of_length_of_antorbital_process_of_lacrimal_to_length_of_the_orbit;
{36 Lacrimal;
{37 Lacrimal_foramen_or_groove;
{38 Lacrimal_and_jugal;
{39 Lacrimal_and_jugal;
{40 Jugal;
{41 Combined_anteroposterior_length_of_the_lacrimal_and_jugal_exposure_that_is_posterior_to_antorbital_notch;
{42 Dorsolateral_edge_of_internal_opening_of_infraorbital_foramen;
{43 Ventromedial_edge_of_internal_opening_of_infraorbital_foramen;
{44 Infraorbital_plate_of_maxilla;
{45 Direction_of_apex_of_postorbital_process_of_frontal;
{46 Shape_of_postorbital_process_of_frontal;
{47 Frontal-maxilla_suture_angled_posterodorsally_at_an_angle_of_50?70?_(?)_from_axis_of_rostrum,_with_lateral_exposure_of_frontal_thickening_posteriorly;
{48 Anterior_dorsal_infraorbital_foramina;
{49 Rostral_basin;
{50 Width_of_premaxillae_at_antorbital_notches_as_percent_width_of_rostrum_at_antorbital__notch;
{51 Premaxillary_foramina;
{52 Size_of_premaxillary_foramen;
{53 Position_of_premaxillary_foramen;
{54 Premaxillary_foramen_locating;
{55 Lateral_margin_of_the_right_premaxilla_posterior_to_premaxillary_foramen;
{56 Posterolateral_sulcus;
{57 Posterior_projections_of_premaxillae;
{58 Posterior_dorsal_infraorbital_foramina_of_maxilla;
{59 One_of_posterior_dorsal_infraorbital_foramen_placed_posteromedially,_near_posterior_extremity_of_premaxilla;
{60 Premaxillary_sac_fossae;
{61 Maxilla_on_dorsal_surface_of_skull;
{62 Maxillae_at_anterior_edge_of_supraorbital_processes;
{63 Anterolateral_corner_of_maxilla_overlying_supraorbital_process_of_frontal;
{64 Pneumatic_maxillary_crest_overhanging_medially;
{65 Maxillary_ridges_on_supraorbital_process_of_maxilla;
{66 Anterior_edge_of_nasals;
{67 Premaxillae;
{68 Anterior_edge_of_bony_nares;
{69 Fossa_for_inferior_vestibule_on_maxilla_lateral_to_external_nares_or_lateral_to_premaxilla;
{70 Maxillary_intrusion,_anterior_to_external_nares;
{71 Premaxillary_crest_or_posterior_maxillary_crest_adjacent_to_nasal;
{72 Premaxilla;
{73 Premaxillary_sac_fossa;
{74 Ratio_of_width_of_right_premaxilla_to_width_of_left_premaxilla_in_line_with_midpoint_of_external_nares;
{75 Ratio_of_greatest_width_of_premaxillae_to_greatest_width_of_maxillae_at_level_of_postorbital_processes;
{76 Premaxillary_eminence;
{77 Right_premaxilla;
{78 Left_bony_nares;
{79 Supracranial_basin;
{80 Proximal_ethmoid_region;
{81 Mesethmoid;
{82 Inflections_of_ascending_processes_of_premaxillae;
{83 Inflections_of_premaxillae_just_anterior_to,_or_in_line_with,_anterior_edge_of_supraorbital_processes_of_frontals;
{84 Premaxillary_cleft;
{85 Nasal_bones;
{86 Nasals;
{87 Nasal_protuberance;
{88 Both_nasals;
{89 Nasals;
{90 Transverse_width_of_either_of_nasals_as_percent_maximum_length_of_nasals;
{91 Nasals;
{92 Lateral_edges_of_nasals;
{93 Nasal-frontal_suture;
{94 Frontals_posterior_to_nasals_and_between_premaxillae;
{95 Frontal_boss_on_vertex;
{96 Vertex;
{97 Cranial_vertex_skewed_asymmetrically_to_left_side;
{98 Anterodorsal_wall_of_braincase;
{99 Nuchal_crest;
{100 Temporal_fossa;
{101 Roof_of_temporal_fossa;
{102 Position_and_orientation_of_origin_for_temporal_muscle_on_supraorbital_process_of_frontal;
{103 Parietal;
{104 Parietals_in_dorsal_view;
{105 Interparietal;
{106 Sagittal_crest_for_temporal_muscle;
{107 Alisphenoid;
{108 Zygomatic_process_of_squamosal;
{109 Zygomatic_process_of_squamosal_in_lateral_view;
{110 Emargination_of_posterior_edge_of_zygomatic_process_by_sternomastoid_muscle_fossa,_skull_in_lateral_view;
{111 Width_of_squamosal_lateral_to_exoccipital_as_percent_greatest_width_of_exoccipitals,_skull_in_posterior_view;
{112 Ventral_edge_of_zygomatic_process_of_squamosal_in_lateral_view;
{113 Postglenoid_process_of_squamosal;
{114 Postglenoid_process_in_lateral_view;
{115 Relative_ventral_projections_of_postglenoid_and_post-tympanic_processes_of_squamosal;
{116 Nuchal_crest_in_dorsoposterior_view;
{117 Occipital_shield;
{118 Dorsal_condyloid_fossa;
{119 Palatine_in_nasal_cavity;
{120 Palatine_exposure;
{121 Lateral_lamina_of_palatine;
{122 Lateral_lamina_of_palatine;
{123 Lateral_lamina_of_palatine;
{124 Pterygoids_in_anteroventral_view;
{125 Medial_pterygoid-palatine_suture_in_ventral_view;
{126 Lateral_lamina_of_pterygoid;
{127 Subtemporal_crest;
{128 Superior_lamina_of_pterygoid;
{129 Pterygoids_excavated_anterior_to_choanae_by_the_pterygoid_sinuses,_with_distinct_anterior_fossa_clearly_limited_forwards_by_rounded_wall;
{130 Depth_of_pterygoid_sinus_fossa_in_basicranium;
{131 Anterior_level_of_pterygoid_sinus_fossa;
{132 Preorbital_and_postorbital_lobes_of_pterygoid_sinuses;
{133 Preorbital_lobe_of_pterygoid_sinus_fossa_in_the_basicranium;
{134 Dorsal_development_of_fossa_for_preorbital_lobe_of_pterygoid_sinus_toward_the_frontal-maxilla_suture;
{135 Postorbital_lobe_of_pterygoid_sinus_fossa;
{136 Anteroposteriorly_elongated_pterygoid_sinus_fossa,_at_level_of_orbit,_bordered_by_mediolaterally_compressed_subtemporal_crest_of_frontal;
{137 Orbitosphenoid;
{138 Ratio_of_length_of_hamular_process_of_pterygoid_to_neurocranium_length;
{139 Keel_affecting_ventral_surfaces_of_hamular_processes;
{140 Exposure_of_medial_lamina_of_pterygoid_hamuli_in_lateral_view;
{141 Falciform_process_of_squamosal;
{142 Falciform_process_of_squamosal;
{143 Tympanosquamosal_recess;
{144 Bifurcation_of_tympanosquamosal_recess;
{145 Fossa_for_the_basisphenoidal_sinus;
{146 Position_of_alisphenoid-squamosal_suture,_with_skull_in_ventral_view;
{147 Groove_for_mandibular_branch_of_trigeminal_nerve;
{148 Suprameatal_pit_of_squamosal;
{149 Foramen_spinosum;
{150 Posterior_portion_of_periotic_fossa_of_squamosal;
{151 Length_of_zygomatic_process_of_squamosal_as_percent_of_greatest_width_of_maxilla_at_postorbital_process;
{152 External_auditory_meatus;
{153 Vomer;
{154 Rectus_capitus_anticus_muscle_fossa;
{155 Posteroventral-most_point_of_basioccipital_crest;
{156 Angle_formed_by_basioccipital_crests_in_ventral_view;
{157 Hypoglossal_foramen;
{158 Jugular_notch,_gap_between_paroccipital_process_and_basioccipital_crest;
{159 Paroccipital_process,_skull_in_ventral_view;
{160 Fossa_for_posterior_sinus_of_exoccipital;
{161 Tuberculum_of_malleus;
{162 Processus_muscularis_of_malleus;
{163 Length_of_anterior_process_of_periotic_as_percent_length_of_pars_cochlearis;
{164 Apex_of_anterior_process_of_periotic_in_dorsal_view;
{165 Lateral_groove_or_depression_affecting_profile_of_periotic_as_viewed_dorsally;
{166 Anteroposterior_ridge_on_dorsal_side;
{167 Articulation_of_anterior_process_of_periotic_to_outer_lip_(=_processus_tubarius)_of_tympanic_bulla;
{168 Parabullary_sulcus;
{169 Parabullary_ridge_of_periotic;
{170 Articulation_of_anterior_process_with_squamosal;
{171 Anterior_bullar_facet;
{172 Anterior_incisure;
{173 Fenestra_rotunda;
{174 Dorsal_surface_of_periotic_in_lateral_view;
{175 Posterodorsal_edge_of_stapedial_muscle_fossa;
{176 Posterodorsal_edge_of_stapedial_muscle_fossa;
{177 Caudal_tympanic_process_of_periotic;
{178 Position_of_aperture_for_cochlear_aqueduct;
{179 Aperture_for_cochlear_aqueduct;
{180 Excavation_of_tegmen_tympani_at_base_of_anterior_process;
{181 Fundus_of_internal_acoustic_meatus;
{182 Internal_acoustic_meatus;
{183 Lateral_wall_of_internal_acoustic_meatus;
{184 Aperture_for_vestibular_aqueduct,_in_dorsal_view;
{185 Articular_rim;
{186 Bony_connection_between_posterior_process_of_periotic_and_squamosal/occipital_bones;
{187 Posterior_process_of_periotic_in_lateral_view;
{188 Angle_between_posterior_process_of_periotic_and_long_axis_of_pars_cochlearis_from_dorsal_or_ventral_views;
{189 Facet_for_bulla_on_posterior_process_of_periotic,_parallel-sided;
{190 Ventral_surface_of_posterior_process_of_periotic,_along_a_straight_path_perpendicular_to_its_long_axis;
{191 Posterior_bullar_facet_of_periotic;
{192 Length_of_posterior_process_of_periotic_as_percent_length_of_pars_cochlearis;
{193 Mastoid_exposure_of_posterior_process_of_periotic_on_outside_of_skull;
{194 Anterior_spine_of_tympanic_bulla;
{195 Anterolateral_convexity_of_tympanic_bulla_with_anterolateral_notch;
{196 Articulation_of_posterior_process_of_tympanic_bulla_with_squamosal;
{197 Width_of_tympanic_bulla_as_percent_of_its_length_along_its_long_axis;
{198 Accessory_ossicle_or_homologous_region_on_lip_of_bulla;
{199 Lateral_furrow_of_tympanic_bulla;
{200 Sigmoid_process;
{201 Medial_edge_of_sigmoid_process;
{202 Ventral_margin_of_tympanic_bulla_in_lateral_view;
{203 Elliptical_foramen_of_tympanic_bulla;
{204 Size_of_posterior_process_of_tympanic_bulla;
{205 Surface_of_posterior_process_of_tympanic_bulla;
{206 Median_furrow;
{207 Median_furrow_on_posterior_side_of_bulla;
{208 Posterior_edge_of_medial_prominence_of_involucrum;
{209 Dorsal_margin_of_involucrum_of_tympanic_bulla;
{210 Ridge_on_inside_of_bulla;
{211 Ventromedial_keel_of_tympanic_bulla;
{212 Posterior_end_of_ventromedial_keel;
{213 Basihyal_and_thyrohyals_connection;
{214 Basihyal_and_thyrohyals_shape;
{215 Dorsal_transverse_process_of_atlas;
{216 Roof_of_neural_canal_of_atlas;
{217 Postzygapophysis_of_axis_in_anterior_view;
{218 Cervical_vertebrae;
{219 Length_of_cervicals_(C1?C7)_as_percent_of_height_of_vertebral_body_plus_neural_canal_of_atlas;
{220 Number_of_thoracic_vertebrae;
{221 Capitular_articulation_facets_of_posterior_vertebrae;
{222 Transverse_processes_of_lumbar_vertebrae;
{223 Transverse_processes_of_lumbar_vertebrae;
{224 Ratio_of_greatest_breadth_of_transverse_process_to_width_of_centrum_at_anterior_face_in_lumbar_vertebrae;
{225 Number_of_lumbar_vertebrae;
{226 Number_of_caudal_vertebrae;
{227 Sternum;
{228 Ventrolateral_processes_on_manubrium_of_sternum;
{229 Sternal_ribs;
{230 Number_of_two_head_ribs;
{231 Anterodorsal_part_of_scapula;
{232 Ventral_projection_on_anterior_border_of_scapula;
{233 Anterior_angle_between_scapula_and_midpoint_of_glenoid_fossa;
{234 Posterior_angle_between_scapula_and_midpoint_of_glenoid_fossa;
{235 Crest_dividing_between_infraspinous_fossa_and_tears_fossa;
{236 Coracoid_process_of_scapula;
{237 Coracoid_process_of_scapula,_when_glenoid_fossa_directed_ventrally;
{238 Acromion_of_scapula;
{239 Acromion_of_scapula,_when_glenoid_fossa_direct_ventrally;
{240 Supraspinous_fossa_of_scapula;
{241 Ratio_of_length_of_humerus_to_length_of_radius;
{242 Location_of_apex_of_deltopectoral_tuberosity_of_humerus;
{243 Prominent_deltoid_crest_on_anterior_edge_of_humerus;
{244 Radial_and_ulnar_facets_of_humerus_in_lateral_view;
{245 Olecranon_process;
{246 Spermaceti_organ;
{247 Museau_de_singe;
{248 Lateral_lips_of_nasal_plug;
{249 Proximal_sac;
{250 Posterior_nasal_sacs;
{251 Posterior_nasal_sacs;
{252 Anterior_section_of_nasofrontal_sac;
{253 Anterior_part_of_nasofrontal_sac;
{254 Vestibular_sac;
{255 Floor_of_vestibular_sac_(nasal_sac);
{256 Vestibular_sac_(nasal_sac);
{257 Right_and_left_sides_of_vestibular_sac;
{258 Intrinsic_muscle_in_vestibular_sac_(nasal_sac);
{259 Floor_of_vestibular_sac_(nasal_sac);
{260 Diagonal_membrane;
{261 Spiracular_cavity;
{262 Pars_posteroexternus_muscle;
{263 Pars_intermedius_muscle;
{264 Pars_posterointerus_muscle;
{265 Pars_anterointerus_muscle;
{266 Blowhole_shape;
{267 Soft_tissues_of_nasal_passages_distal_to_bony_external_nares;
{268 Distal_sac;
{269 Blowhole_ligament;
{270 Blowhole_ligament;
{271 Cartilage_on_blowhole_ligament;
{272 Premaxillary_sac;
{273 Accessory_sac;
{274 Esophageal_forestomach;
{275 External_throat_grooves;
{276 Dorsal_fin;
{277 Shape_of_flipper;
;
tread
(24 (((25 (((32 34) (50 65)) ((36 (37 (38 (39 42 ((43 48) 49))))) 40)) 67) 31) 26))*
(((25 ((31 (((32 34) (50 65)) 67)) (40 (36 (37 (38 (39 42 ((43 48) 49)))))))) 26) 24)*
(((25 ((31 (((32 34) (50 65)) 67)) (40 (36 (37 (38 (39 42 ((43 48) 49)))))))) 26) 24)*
(((25 ((31 ((32 34) (50 65)) ((36 37) ((38 ((42 ((43 48) 49)) 39)) 40))) 67)) 26) 24)*
(((25 ((31 ((32 34) (50 65)) ((36 37) ((38 ((42 ((43 48) 49)) 39)) 40))) 67)) 26) 24)*
(((25 ((31 ((32 34) (50 65)) ((36 37) ((38 ((42 ((43 48) 49)) 39)) 40))) 67)) 26) 24)*
(((25 ((31 ((32 34) (50 65)) ((36 37) ((38 ((42 ((43 48) 49)) 39)) 40))) 67)) 26) 24)*
(((25 ((31 ((32 34) (50 65)) ((36 37) ((38 ((42 ((43 48) 49)) 39)) 40))) 67)) 26) 24)*
(0 ((((2 16) 21) (3 4 5) ((((6 7) 8) ((((((22 23) 25) 24) (31 ((((32 34) 35) (((((((50 (62 65)) 67) (55 (57 (61 64)))) 52) 56) 60) 54)) ((((36 37) 38 39 42 ((43 49) 48)) 40) 68)))) 26) (28 30))) ((17 20) 19)) 9 10 11 12) 13 14))*
(0 (1 (2 (3 (4 5 ((((((((6 (7 8)) ((17 19) (18 20))) (((22 23) ((24 25) 26 27)) ((28 (29 30)) (31 ((((((32 34) 35) 53 54 58) 55 (56 57) 60) 50 51 52 59 61 62 ((63 66) 67) 64 65) (((36 37) (38 43) 39 41 42 (((44 45) 46 47 48) 49)) 40) 68 69))))) (13 21)) (14 (15 16))) (10 11)) 12) 9))))))*
(0 (1 (2 (3 (4 5 ((((((((6 (7 8)) ((17 19) (18 20))) (((22 23) ((24 25) 26 27)) ((28 (29 30)) (31 ((((((32 34) 35) 53 54 58) 55 (56 57) 60) 50 51 52 59 61 62 ((63 66) 67) 64 65) (((36 37) (38 43) 39 41 42 (((44 45) 46 47 48) 49)) 40) 68 69))))) (13 21)) (14 (15 16))) (10 11)) 12) 9))))))*
(0 (1 (2 (3 (4 5 ((((((((6 (7 8)) ((17 19) (18 20))) (((22 23) ((24 25) 26 27)) ((28 (29 30)) (31 ((((((32 34) 35) 53 54 58) 55 (56 57) 60) 50 51 52 59 61 62 ((63 66) 67) 64 65) (((36 37) (38 43) 39 41 42 (((44 45) 46 47 48) 49)) 40) 68 69))))) (13 21)) (14 (15 16))) (10 11)) 12) 9))))))*
(0 (1 (2 (3 (4 5 ((((((((6 (7 8)) ((17 19) (18 20))) (((22 23) ((24 25) 26 27)) ((28 (29 30)) (31 ((((((32 34) 35) 53 54 58) 55 (56 57) 60) 50 51 52 59 61 62 ((63 66) 67) 64 65) (((36 37) (38 43) 39 41 42 (((44 45) 46 47 48) 49)) 40) 68 69))))) (13 21)) (14 (15 16))) (10 11)) 12) 9))))))*
(0 (1 (2 (3 (4 5 ((((((((6 (7 8)) ((17 19) (18 20))) (((22 23) ((24 25) 26 27)) ((28 (29 30)) (31 ((((((32 34) 35) 53 54 58) 55 (56 57) 60) 50 51 52 59 61 62 ((63 66) 67) 64 65) (((36 37) (38 43) 39 41 42 (((44 45) 46 47 48) 49)) 40) 68 69))))) (13 21)) (14 (15 16))) (10 11)) 12) 9))))))*
(0 (1 (2 (3 (4 5 ((((((((6 (7 8)) ((17 19) (18 20))) (((22 23) ((24 25) 26 27)) ((28 (29 30)) (31 ((((((32 34) 35) 53 54 58) 55 (56 57) 60) 50 51 52 59 61 62 ((63 66) 67) 64 65) (((36 37) (38 43) 39 41 42 (((44 45) 46 47 48) 49)) 40) 68 69))))) (13 21)) (14 (15 16))) (10 11)) 12) 9))))))*
(0 (1 (2 (3 (4 5 ((((((((6 (7 8)) ((17 19) (18 20))) (((22 23) ((24 25) 26 27)) ((28 (29 30)) (31 ((((((32 34) 35) 53 54 58) 55 (56 57) 60) 50 51 52 59 61 62 ((63 66) 67) 64 65) (((36 37) (38 43) 39 41 42 (((44 45) 46 47 48) 49)) 40) 68 69))))) (13 21)) (14 (15 16))) (10 11)) 12) 9))))))*
(0 (1 (2 (3 (4 5 ((((((((6 (7 8)) ((17 19) (18 20))) (((22 23) ((24 25) 26 27)) ((28 (29 30)) (31 ((((((32 34) 35) 53 54 58) 55 (56 57) 60) 50 51 52 59 61 62 ((63 66) 67) 64 65) (((36 37) (38 43) 39 41 42 (((44 45) 46 47 48) 49)) 40) 68 69))))) (13 21)) (14 (15 16))) (10 11)) 12) 9))))))*
(0 (1 (2 (3 (4 5 (((((6 (7 8)) ((17 (19 20)) 18)) ((22 23) ((24 25) (26 (27 ((28 (30 ((31 ((((((((36 41) (((44 45) (46 (47 48))) 49)) 39) ((38 43) 42)) 40) 37) 68) (((50 52 ((((53 58) 54 60) 55 (56 57)) 59 ((61 62) 64) ((63 66) 67) 65)) 51) 69))) ((32 34) 35)))) 29)))))) (13 21)) 10 (11 ((14 15) 16))) 9 12)))))*
(0 (1 (2 (3 (4 5 (((((6 (7 8)) ((17 (19 20)) 18)) ((22 23) ((24 25) (26 (27 ((28 (30 ((31 ((((((((36 41) (((44 45) (46 (47 48))) 49)) 39) ((38 43) 42)) 40) 37) 68) (((50 52 ((((53 58) 54 60) 55 (56 57)) 59 ((61 62) 64) ((63 66) 67) 65)) 51) 69))) ((32 34) 35)))) 29)))))) (13 21)) 10 (11 ((14 15) 16))) 9 12)))))*
((0 1) (2 (3 ((4 5) ((((((6 (7 8)) ((17 (19 20)) 18)) (13 21)) ((((22 (24 (25 26))) 23) 27) ((28 29) (30 ((31 (((36 37 38 39 40 41 42 43 (((44 45) (46 47 48)) 49)) 68) ((((50 (52 ((59 65) ((61 62) 64)))) ((((53 (54 60)) 55) ((56 57) 58)) ((63 66) 67))) 51) 69))) ((32 34) 35)))))) (11 ((14 15) 16))) (9 12) 10)))))*
((0 1) (2 (3 ((4 5) ((((((6 (7 8)) ((17 (19 20)) 18)) (13 21)) ((((22 (24 (25 26))) 23) 27) ((28 29) (30 ((31 (((36 37 38 39 40 41 42 43 (((44 45) (46 47 48)) 49)) 68) ((((50 (52 ((59 65) ((61 62) 64)))) ((((53 (54 60)) 55) ((56 57) 58)) ((63 66) 67))) 51) 69))) ((32 34) 35)))))) (11 ((14 15) 16))) (9 12) 10)))))*
(0 (1 (2 (3 ((4 5) ((((((6 (7 8)) ((17 (19 20)) 18)) (13 21)) ((((22 (24 (25 26))) 23) 27) ((28 29) (30 ((31 (((36 37 38 39 40 41 42 43 (((44 45) (46 47 48)) 49)) 68) ((((50 (52 ((59 65) ((61 62) 64)))) ((((53 (54 60)) 55) ((56 57) 58)) ((63 66) 67))) 51) 69))) ((32 34) 35)))))) (11 ((14 15) 16))) (9 12) 10))))))*
(0 (1 (2 (3 ((4 5) ((((((6 (7 8)) ((17 (19 20)) 18)) (13 21)) ((((22 (24 (25 26))) 23) 27) ((28 29) (30 ((31 (((36 37 38 39 40 41 42 43 (((44 45) (46 47 48)) 49)) 68) ((((50 (52 ((59 65) ((61 62) 64)))) ((((53 (54 60)) 55) ((56 57) 58)) ((63 66) 67))) 51) 69))) ((32 34) 35)))))) (11 ((14 15) 16))) (9 12) 10))))))*
(0 (1 (2 (3 ((4 5) ((((((6 (7 8)) ((17 (19 20)) 18)) (13 21)) ((((22 (24 (25 26))) 23) 27) ((28 29) (30 ((31 (((36 37 38 39 40 41 42 43 (((44 45) (46 47 48)) 49)) 68) ((((50 (52 ((59 65) ((61 62) 64)))) ((((53 (54 60)) 55) ((56 57) 58)) ((63 66) 67))) 51) 69))) ((32 34) 35)))))) (11 ((14 15) 16))) (9 12) 10))))))*
((0 1) (2 (3 ((4 5) ((((((6 (7 8)) ((17 (19 20)) 18)) (13 21)) ((((22 (24 (25 26))) 23) 27) ((28 29) (30 ((31 (((36 37 38 39 40 41 42 43 (((44 45) (46 47 48)) 49)) 68) ((((50 (52 ((59 65) ((61 62) 64)))) ((((53 (54 60)) 55) ((56 57) 58)) ((63 66) 67))) 51) 69))) ((32 34) 35)))))) (11 ((14 15) 16))) (9 12) 10)))))*
((0 1) (2 (3 ((4 5) ((((((6 (7 8)) ((17 (19 20)) 18)) (13 21)) ((((22 (24 (25 26))) 23) 27) ((28 29) (30 ((31 (((36 37 38 39 40 41 42 43 (((44 45) (46 47 48)) 49)) 68) ((((50 (52 ((59 65) ((61 62) 64)))) ((((53 (54 60)) 55) ((56 57) 58)) ((63 66) 67))) 51) 69))) ((32 34) 35)))))) (11 ((14 15) 16))) (9 12) 10)))))*
((0 1) (2 (3 ((4 5) ((((((6 (7 8)) ((17 (19 20)) 18)) (13 21)) ((((22 (24 (25 26))) 23) 27) ((28 29) (30 ((31 (((36 37 38 39 40 41 42 43 (((44 45) (46 47 48)) 49)) 68) ((((50 (52 ((59 65) ((61 62) 64)))) ((((53 (54 60)) 55) ((56 57) 58)) ((63 66) 67))) 51) 69))) ((32 34) 35)))))) (11 ((14 15) 16))) (9 12) 10)))))*
((0 1) (2 (3 ((4 5) ((((((6 (7 8)) ((17 (19 20)) 18)) (13 21)) ((((22 (24 (25 26))) 23) 27) ((28 29) (30 ((31 (((36 37 38 39 40 41 42 43 (((44 45) (46 47 48)) 49)) 68) ((((50 (52 ((59 65) ((61 62) 64)))) ((((53 (54 60)) 55) ((56 57) 58)) ((63 66) 67))) 51) 69))) ((32 34) 35)))))) (11 ((14 15) 16))) (9 12) 10)))))*
((0 1) (2 (3 ((4 5) ((((6 (7 8)) ((17 (19 20)) 18)) ((13 21) (((((22 23 (24 (25 26))) 27) 30) (28 29)) ((31 (((((36 38 39 40 41 42 43) (((44 45) 49) ((46 47) 48))) 37) 68) ((((50 52) (((((((53 (54 58)) 60) 55) (56 57)) 65) 59) (((61 62) 64) ((63 66) 67)))) 51) 69))) ((32 34) 35))))) ((9 12) (10 (11 ((14 15) 16)))))))))*
((0 1) (2 (3 ((4 5) ((((6 (7 8)) ((17 (19 20)) 18)) ((13 21) (((((22 23 (24 (25 26))) 27) 30) (28 29)) ((31 (((((36 38 39 40 41 42 43) (((44 45) 49) ((46 47) 48))) 37) 68) ((((50 52) (((((((53 (54 58)) 60) 55) (56 57)) 65) 59) (((61 62) 64) ((63 66) 67)))) 51) 69))) ((32 34) 35))))) ((9 12) (10 (11 ((14 15) 16)))))))))*
(0 1 (2 (3 ((4 5) (((((((6 7) 8) ((17 (19 20)) 18)) 13) (21 (((22 23) (((24 25) 26) 27)) (((28 29) (31 (((32 (33 34)) 35) (((((36 39) (37 (40 (43 (((44 45) ((46 48) 47)) 49))) 41 42)) 38) 68) ((((((((((50 52) (61 62) ((63 66) 67) 64) 59 65) 55) (56 57)) 60) 53) (54 58)) 51) 69))))) 30)))) (10 (11 ((14 15) 16)))) (9 12))))))*
((0 1) (2 (3 ((4 5) (((((((6 7) 8) ((17 (19 20)) 18)) 13) (21 (((22 23) (((24 25) 26) 27)) (((28 29) (31 (((32 (33 34)) 35) (((((36 39) (37 (40 (43 (((44 45) ((46 48) 47)) 49))) 41 42)) 38) 68) ((((((((((50 52) (61 62) ((63 66) 67) 64) 59 65) 55) (56 57)) 60) 53) (54 58)) 51) 69))))) 30)))) (10 (11 ((14 15) 16)))) (9 12))))))*
((0 1) (2 (3 ((4 5) (((((((6 7) 8) ((17 (19 20)) 18)) 13) (21 (((22 23) (((24 25) 26) 27)) (((28 29) (31 (((32 (33 34)) 35) (((((36 39) (37 (40 (43 (((44 45) ((46 48) 47)) 49))) 41 42)) 38) 68) ((((((((((50 52) (61 62) ((63 66) 67) 64) 59 65) 55) (56 57)) 60) 53) (54 58)) 51) 69))))) 30)))) (10 (11 ((14 15) 16)))) (9 12))))))*
((0 1) (2 (3 ((4 5) (((((((6 7) 8) ((17 (19 20)) 18)) 13) (21 (((22 23) (((24 25) 26) 27)) (((28 29) (31 (((32 (33 34)) 35) (((((36 39) (37 (40 (43 (((44 45) ((46 48) 47)) 49))) 41 42)) 38) 68) ((((((((((((50 52) ((61 64) 62)) ((63 66) 67)) 65) 59) 55) (56 57)) 60) 53) (54 58)) 51) 69))))) 30)))) (10 (11 ((14 15) 16)))) (9 12))))))*
((0 1) (2 (3 ((4 5) (((((((6 7) 8) ((17 (19 20)) 18)) 13) (21 (((22 23) (((24 25) 26) 27)) (((28 29) (31 (((32 (33 34)) 35) (((((36 39) (37 (40 (43 (((44 45) ((46 48) 47)) 49))) 41 42)) 38) 68) ((((((((((((50 52) ((61 64) 62)) ((63 66) 67)) 65) 59) 55) (56 57)) 60) 53) (54 58)) 51) 69))))) 30)))) (10 (11 ((14 15) 16)))) (9 12))))))*
((0 1) (2 (3 ((4 5) (((((((6 7) 8) ((17 (19 20)) 18)) 13) (21 (((22 23) (((24 25) 26) 27)) (((28 29) (31 (((32 (33 34)) 35) (((((36 39) (37 (40 (43 (((44 45) ((46 48) 47)) 49))) 41 42)) 38) 68) ((((((((((((50 52) ((61 64) 62)) ((63 66) 67)) 65) 59) 55) (56 57)) 60) 53) (54 58)) 51) 69))))) 30)))) (10 (11 ((14 15) 16)))) (9 12))))))*
((0 1) (2 (3 ((4 5) (((((((6 7) 8) ((17 (19 20)) 18)) 13) (21 (((22 23) (((24 25) 26) 27)) (((28 29) (31 (((32 (33 34)) 35) (((((((((36 37) 41) 42) (40 (((44 45) 49) ((46 47) 48)))) 39) 43) 38) 68) ((((((((((((50 52) ((61 64) 62)) ((63 66) 67)) 65) 59) 55) (56 57)) 60) 53) (54 58)) 51) 69))))) 30)))) (10 (11 ((14 15) 16)))) (9 12))))))*
((0 1) (2 (3 ((4 5) ((((6 7 8) ((17 (19 20)) 18)) 13 21 ((22 23) ((24 25) 26) 27 (((28 29) (31 (((32 (33 34)) 35) (((((36 37) (39 (((40 (((44 45) 49) ((46 47) 48))) 41) 42))) 38 43) 68) (((((((((50 52) (61 62 64)) ((63 66) 67)) 65) 59) (55 (56 57))) (54 58) 60 69) 53) 51))))) 30))) ((9 12) (10 (11 ((14 15) 16)))))))))*
((0 1) (2 (3 ((4 5) ((((6 7 8) ((17 (19 20)) 18)) 13 21 ((22 23) ((24 25) 26) 27 (((28 29) (31 (((32 (33 34)) 35) (((((36 37) (39 (((40 (((44 45) 49) ((46 47) 48))) 41) 42))) 38 43) 68) (((((((((50 52) (61 62 64)) ((63 66) 67)) 65) 59) (55 (56 57))) (54 58) 60 69) 53) 51))))) 30))) ((9 12) (10 (11 ((14 15) 16)))))))))*
((0 1) (2 (3 ((4 5) ((((6 7 8) ((17 (19 20)) 18)) 13 21 ((22 23) ((24 25) 26) 27 (((28 29) (31 (((32 (33 34)) 35) (((((36 37) (39 (((40 (((44 45) 49) ((46 47) 48))) 41) 42))) 38 43) 68) (((((((((50 52) (61 62 64)) ((63 66) 67)) 65) 59) (55 (56 57))) (54 58) 60 69) 53) 51))))) 30))) ((9 12) (10 (11 ((14 15) 16)))))))))*
((0 1) (2 (3 ((4 5) ((((6 7 8) ((17 (19 20)) 18)) 13 21 ((22 23) ((24 25) 26) 27 (((28 29) (31 (((32 (33 34)) 35) (((((36 37) (39 (((40 (((44 45) 49) ((46 47) 48))) 41) 42))) 38 43) 68) (((((((((50 52) (61 62 64)) ((63 66) 67)) 65) 59) (55 (56 57))) (54 58) 60 69) 53) 51))))) 30))) ((9 12) (10 (11 ((14 15) 16)))))))))*
(0 1 (2 (3 ((4 5) ((((6 7 8) ((17 (19 20)) 18)) 13 (21 ((22 23) ((24 25) 26) 27 (((28 29) (31 (((32 (33 34)) 35) ((((36 37 (39 (((40 (((44 45) 49) ((46 47) 48))) 41) 42))) (38 43)) 68) (((((((((((50 52) (61 64) 62) (63 66) 67) 65) 59) 55) 60) (54 (58 69))) (56 57)) 53) 51))))) 30)))) ((9 12) (10 (11 ((14 15) 16)))))))))*
((0 1) (2 (3 ((4 5) ((((6 7 8) ((17 (19 20)) 18)) 13 (21 ((22 23) (((24 25) 26) 27) (((28 29) (31 (((32 (33 34)) 35) ((((36 37 (39 (((40 (((44 45) 49) ((46 47) 48))) 41) 42))) 38 43) 68) (((((((((((50 52) (61 64) 62) (63 66) 67) 65) 59) 55) 60) (54 (58 69))) (56 57)) 53) 51))))) 30)))) ((9 12) (10 (11 ((14 15) 16)))))))))*
((0 1) (2 (3 ((4 5) ((((6 7 8) ((17 (19 20)) 18)) 13 (21 ((22 23) (((24 25) 26) 27) (((28 29) (31 (((32 (33 34)) 35) ((((36 37 (39 (((40 (((44 45) 49) ((46 47) 48))) 41) 42))) 38 43) 68) (((((((((((50 52) (61 64) 62) (63 66) 67) 65) 59) 55) 60) (54 (58 69))) (56 57)) 53) 51))))) 30)))) ((9 12) (10 (11 ((14 15) 16)))))))))*
((0 1) (2 (3 ((4 5) ((((6 7 8) ((17 (19 20)) 18)) 13 (21 ((22 23) (((24 25) 26) 27) (((28 29) (31 (((32 (33 34)) 35) ((((36 37 (39 (((40 (((44 45) 49) ((46 47) 48))) 41) 42))) 38 43) 68) (((((((((((50 52) (61 64) 62) (63 66) 67) 65) 59) 55) 60) (54 (58 69))) (56 57)) 53) 51))))) 30)))) ((9 12) (10 (11 ((14 15) 16)))))))))*
((0 1) (2 (3 ((4 5) ((((6 7) 8) 13 ((17 (19 20)) 18) 21 ((22 23) (24 25) 26 27 (((28 29) (31 (((32 (33 34)) 35) (((36 37 (38 43) 39 40 41 42 ((44 45) ((46 48) 47) 49)) 68) ((((50 52) ((((61 62 64) 65) 67) (63 66))) 51) ((53 ((55 (56 57) 59) 60)) (54 58 69))))))) 30))) ((9 12) (10 (11 ((14 15) 16)))))))))*
((0 1) (2 (3 ((4 5) (((((6 7) 8) ((17 (19 20)) 18)) 13 21 ((22 23) ((((24 25) 26) 27) (((28 29) (31 ((32 (33 34) 35) ((((((((36 37) 39 (((40 ((44 45) (46 47 48) 49)) 41) 42)) 43) 72) 38) (70 71)) 68) ((((((((50 52) (61 64) 62) (63 66) 67) 65) 59) 55 (56 57)) 53 54 58 60 69) 51))))) 30)))) ((9 12) (10 (11 ((14 15) 16)))))))))*
;
proc /;
comments 0
;
